# Supplementary material for: PIF4 Coordinates Thermosensory Growth and Immunity in Arabidopsis
Source: Curr Biol. 2017 Jan 23;27(2):243–9. doi: 10.1016/j.cub.2016.11.012 (PMC5266789; doi:10.1016/j.cub.2016.11.012)
Supplement: Data S1. Gene Expression Analysis of pif4-101 Mutant [file mmc2.xlsx]

## Sheet: Differentially expressed _pif4
Gene Symbol	Gene ID	Col-0 22ºC rpkm	pif4 22ºC rpkm		Gene ID	normalised Col-0 22ºC	normalised pif4 22ºC		Gene ID	FC (pif4 22 vs Col 22)	Log FC (pif4 22 vs Col 22)	Regulation (pif4 22 vs Col 22)	Gene Symbol	Gene ID
AT1G52690	AT1G52690	0.152652	8.78924		AT1G52690	1.0082	7.08116		AT1G52690	67.3198	6.07296	up	AT1G52690	AT1G52690
UBC12	AT3G08700	0.0104126	4.72333		AT3G08700	-3.23587	2.20358		AT3G08700	43.3949	5.43945	up	UBC12	AT3G08700
LTP4	AT5G59310	0.0267444	3.98035		AT5G59310	-0.619898	4.61058		AT5G59310	37.5433	5.23048	up	LTP4	AT5G59310
AT5G24915	AT5G24915	0.0053863	0.324985		AT5G24915	-2.30025	2.86393		AT5G24915	35.8569	5.16418	up	AT5G24915	AT5G24915
ATTSPO	AT2G47770	0.0465838	1.97025		AT2G47770	-0.286565	4.67144		AT2G47770	31.0819	4.958	up	ATTSPO	AT2G47770
SAG13	AT2G29350	0.108643	2.44766		AT2G29350	-2.30265	2.28013		AT2G29350	23.9638	4.58278	up	SAG13	AT2G29350
ATNADP-ME1	AT2G19900	0.0169758	0.510283		AT2G19900	-0.0394536	4.20576		AT2G19900	18.9642	4.24521	up	ATNADP-ME1	AT2G19900
AT3G02480	AT3G02480	0.367342	7.8589		AT3G02480	-0.0660886	3.97267		AT3G02480	16.4356	4.03875	up	AT3G02480	AT3G02480
AT4G35430	AT4G35430	2.00193	6.68716		AT4G35430	1.90234	5.89401		AT4G35430	15.9079	3.99167	up	AT4G35430	AT4G35430
ATH8	AT1G69880	0.0449569	1.23188		AT1G69880	-2.94113	1.02768		AT1G69880	15.6578	3.96881	up	ATH8	AT1G69880
AT1G54355	AT1G54355	0.546189	7.86367		AT1G54355	-3.41672	0.478221		AT1G54355	14.8763	3.89494	up	AT1G54355	AT1G54355
CSLG2	AT4G24000	0.0191869	0.484709		AT4G24000	-2.75249	1.06606		AT4G24000	14.109	3.81855	up	CSLG2	AT4G24000
AT2G05914	AT2G05914	0.0417755	0.502947		AT2G05914	-1.79197	1.79321		AT2G05914	12.0018	3.58518	up	AT2G05914	AT2G05914
AT2G42560	AT2G42560	0.0310009	0.456044		AT2G42560	0.641065	4.14351		AT2G42560	11.3329	3.50244	up	AT2G42560	AT2G42560
AT1G64110	AT1G64110	0.100811	1.0398		AT1G64110	-0.64587	2.85245		AT1G64110	11.3006	3.49832	up	AT1G64110	AT1G64110
AT1G09500	AT1G09500	0.133201	1.69232		AT1G09500	-3.23901	0.210966		AT1G09500	10.9281	3.44998	up	AT1G09500	AT1G09500
GLP6	AT5G39100	0.0210515	0.604728		AT5G39100	-3.13207	0.137027		AT5G39100	9.64041	3.26909	up	GLP6	AT5G39100
ATMRD1	AT1G53480	1.80317	16.5167		AT1G53480	-1.64598	1.6094		AT1G53480	9.54919	3.25538	up	ATMRD1	AT1G53480
AT4G01985	AT4G01985	0.0615034	0.679909		AT4G01985	-0.149688	3.00373		AT4G01985	8.89759	3.15341	up	AT4G01985	AT4G01985
AT2G37770	AT2G37770	0.181954	1.38912		AT2G37770	-1.61875	1.47507		AT2G37770	8.53758	3.09383	up	AT2G37770	AT2G37770
AGL68	AT5G65080	1.0264	7.94779		AT5G65080	-1.87695	1.16856		AT5G65080	8.25639	3.04551	up	AGL68	AT5G65080
LTP3	AT5G59320	0.332734	2.57807		AT5G59320	-0.838217	2.17424		AT5G59320	8.06938	3.01246	up	LTP3	AT5G59320
AT1G63590	AT1G63590	0.0996506	0.875765		AT1G63590	-2.36397	0.625463		AT1G63590	7.94164	2.98944	up	AT1G63590	AT1G63590
TT4	AT5G13930	0.109827	1.16105		AT5G13930	-1.31978	1.65704		AT5G13930	7.87249	2.97682	up	TT4	AT5G13930
AT5G50360	AT5G50360	0.0151665	0.414674		AT5G50360	-0.704023	2.21211		AT5G50360	7.54819	2.91613	up	AT5G50360	AT5G50360
UGT71B5	AT4G15280	0.0904556	0.53267		AT4G15280	-1.62291	1.20644		AT4G15280	7.10754	2.82935	up	UGT71B5	AT4G15280
AT4G23680	AT4G23680	0.193669	1.73249		AT4G23680	-2.19844	0.569792		AT4G23680	6.81272	2.76823	up	AT4G23680	AT4G23680
ARR17	AT3G56380	0.13594	0.897208		AT3G56380	-2.40619	0.354856		AT3G56380	6.77888	2.76105	up	ARR17	AT3G56380
MAPKKK21	AT4G36950	0.0751199	0.473263		AT4G36950	0.545222	3.28799		AT4G36950	6.69352	2.74277	up	MAPKKK21	AT4G36950
M17	AT2G41260	0.294899	2.29942		AT2G41260	-0.383659	2.35334		AT2G41260	6.66684	2.737	up	M17	AT2G41260
AT1G53490	AT1G53490	1.63276	10.4741		AT1G53490	-1.48514	1.23206		AT1G53490	6.57593	2.71719	up	AT1G53490	AT1G53490
PR1	AT2G14610	0.0871204	1.35737		AT2G14610	0.335434	3.04837		AT2G14610	6.55656	2.71294	up	PR1	AT2G14610
AT2G35730	AT2G35730	0.103379	0.801057		AT2G35730	-2.49792	0.143207		AT2G35730	6.2382	2.64113	up	AT2G35730	AT2G35730
AT4G04480	AT4G04480	0.147681	0.757224		AT4G04480	-2.14923	0.469799		AT4G04480	6.14337	2.61903	up	AT4G04480	AT4G04480
AT3G17520	AT3G17520	0.091664	0.575015		AT3G17520	0.748374	3.34684		AT3G17520	6.05641	2.59846	up	AT3G17520	AT3G17520
AT5G15500	AT5G15500	0.045912	0.345644		AT5G15500	-0.351287	2.229		AT5G15500	5.98057	2.58028	up	AT5G15500	AT5G15500
AT2G05950	AT2G05950	0.0907454	0.667383		AT2G05950	-1.9468	0.592023		AT2G05950	5.81114	2.53882	up	AT2G05950	AT2G05950
AT2G39030	AT2G39030	0.501196	3.13152		AT2G39030	-0.597857	1.9228		AT2G39030	5.73843	2.52066	up	AT2G39030	AT2G39030
AT3G46700	AT3G46700	0.0987489	0.478342		AT3G46700	-1.09052	1.42216		AT3G46700	5.70677	2.51267	up	AT3G46700	AT3G46700
AT5G51530	AT5G51530	0.0319909	0.15694		AT5G51530	-1.83764	0.658722		AT5G51530	5.64261	2.49636	up	AT5G51530	AT5G51530
AT1G51402	AT1G51402	0.385777	1.61422		AT1G51402	-2.29292	0.160144		AT1G51402	5.47577	2.45306	up	AT1G51402	AT1G51402
SRG1	AT1G17020	0.302346	1.66981		AT1G17020	-1.27447	1.1563		AT1G17020	5.39181	2.43077	up	SRG1	AT1G17020
LAS1	AT3G45130	0.00660227	0.1062		AT3G45130	-2.24191	0.180863		AT3G45130	5.362	2.42277	up	LAS1	AT3G45130
AT3G13061	AT3G13061	2.3717	12.1034		AT3G13061	-1.99729	0.415287		AT3G13061	5.32425	2.41258	up	AT3G13061	AT3G13061
AT5G24820	AT5G24820	0.0977732	0.37558		AT5G24820	-1.58741	0.810782		AT5G24820	5.2714	2.39819	up	AT5G24820	AT5G24820
CHAT	AT3G03480	0.0266603	0.348353		AT3G03480	-2.09113	0.304604		AT3G03480	5.26244	2.39573	up	CHAT	AT3G03480
SYP123	AT4G03330	0.348995	1.71646		AT4G03330	-2.12824	0.245089		AT4G03330	5.18134	2.37333	up	SYP123	AT4G03330
DIOX1	AT3G01420	0.0636786	0.30128		AT3G01420	-1.18289	1.17922		AT3G01420	5.14124	2.36212	up	DIOX1	AT3G01420
AT2G23110	AT2G23110	0.297815	1.41918		AT2G23110	-1.89984	0.449103		AT2G23110	5.09452	2.34895	up	AT2G23110	AT2G23110
PYD4	AT3G08860	0.123232	0.542773		AT3G08860	0.32595	2.6514		AT3G08860	5.01223	2.32545	up	PYD4	AT3G08860
AT1G15760	AT1G15760	0.0865909	0.58909		AT1G15760	-1.31182	1.01342		AT1G15760	5.01148	2.32524	up	AT1G15760	AT1G15760
AT4G24310	AT4G24310	0.65465	2.99838		AT4G24310	-1.89063	0.434458		AT4G24310	5.01095	2.32508	up	AT4G24310	AT4G24310
AT4G09130	AT4G09130	0.0773375	0.349809		AT4G09130	-1.3508	0.954673		AT4G09130	4.9433	2.30547	up	AT4G09130	AT4G09130
FAR5	AT3G44550	0.0593539	0.243046		AT3G44550	-2.33213	-0.0739728		AT3G44550	4.78379	2.25816	up	FAR5	AT3G44550
AT1G18980	AT1G18980	0.0787685	0.416738		AT1G18980	-2.16346	0.0713472		AT1G18980	4.70701	2.23481	up	AT1G18980	AT1G18980
AT5G61620	AT5G61620	0.144348	0.678399		AT5G61620	-0.703045	1.51886		AT5G61620	4.66509	2.2219	up	AT5G61620	AT5G61620
AtPP2-A7	AT5G45090	0.193087	0.885591		AT5G45090	-1.98144	0.235645		AT5G45090	4.64953	2.21708	up	AtPP2-A7	AT5G45090
DFR	AT5G42800	0.0478844	0.298412		AT5G42800	0.0995676	2.30334		AT5G42800	4.60683	2.20377	up	DFR	AT5G42800
AT1G30740	AT1G30740	0.1058	0.393204		AT1G30740	-1.96907	0.209064		AT1G30740	4.52568	2.17813	up	AT1G30740	AT1G30740
QQS	AT3G30720	3.15315	13.9311		AT3G30720	-1.08934	1.08482		AT3G30720	4.51324	2.17416	up	QQS	AT3G30720
ATMYB37	AT5G23000	0.0114536	0.179135		AT5G23000	-1.85756	0.312693		AT5G23000	4.50101	2.17025	up	ATMYB37	AT5G23000
PLA-I{beta]2	AT4G16820	0.38968	1.60571		AT4G16820	-2.32943	-0.171755		AT4G16820	4.46197	2.15768	up	PLA-I{beta]2	AT4G16820
AT1G47400	AT1G47400	0.518744	1.90222		AT1G47400	-1.39391	0.736976		AT1G47400	4.37986	2.13088	up	AT1G47400	AT1G47400
PCR1	AT1G14880	0.525919	3.80459		AT1G14880	0.291777	2.39688		AT1G14880	4.30227	2.1051	up	PCR1	AT1G14880
AT2G45220	AT2G45220	0.775874	3.14735		AT2G45220	-2.14627	-0.0417315		AT2G45220	4.3006	2.10454	up	AT2G45220	AT2G45220
AT2G37870	AT2G37870	0.0260655	0.518254		AT2G37870	0	2.09091		AT2G37870	4.26017	2.09091	up	AT2G37870	AT2G37870
ATMYB122	AT1G74080	0.0486133	0.206849		AT1G74080	-3.45631	-1.37686		AT1G74080	4.22646	2.07945	up	ATMYB122	AT1G74080
AT2G05510	AT2G05510	0.09777	0.552311		AT2G05510	-0.843574	1.23499		AT2G05510	4.22386	2.07856	up	AT2G05510	AT2G05510
AT3G01760	AT3G01760	0.0539431	0.216196		AT3G01760	-1.718	0.319408		AT3G01760	4.10507	2.03741	up	AT3G01760	AT3G01760
LAC7	AT3G09220	0.0555523	0.214528		AT3G09220	-0.914952	1.09918		AT3G09220	4.03937	2.01413	up	LAC7	AT3G09220
AT1G63580	AT1G63580	0.163426	0.549782		AT1G63580	-1.7898	0.221554		AT1G63580	4.03162	2.01136	up	AT1G63580	AT1G63580
ATM4	AT4G21440	0.137633	0.514363		AT4G21440	-2.16548	-0.156382		AT4G21440	4.0253	2.00909	up	ATM4	AT4G21440
AT5G44690	AT5G44690	0.0181027	0.141217		AT5G44690	-2.12489	-0.128078		AT5G44690	3.99116	1.99681	up	AT5G44690	AT5G44690
AT2G37820	AT2G37820	0.081958	0.322865		AT2G37820	-0.932291	1.04659		AT2G37820	3.94188	1.97888	up	AT2G37820	AT2G37820
AT2G04190	AT2G04190	0.0115325	0.161966		AT2G04190	-0.454747	1.52093		AT2G04190	3.93312	1.97567	up	AT2G04190	AT2G04190
AT3G43715	AT3G43715	0.66792	2.57207		AT3G43715	0.546208	2.51315		AT3G43715	3.90939	1.96694	up	AT3G43715	AT3G43715
AT1G29020	AT1G29020	0.0679165	0.258176		AT1G29020	-0.164593	1.79761		AT1G29020	3.89657	1.96221	up	AT1G29020	AT1G29020
AT1G77960	AT1G77960	0.31476	1.21014		AT1G77960	-0.492831	1.46422		AT1G77960	3.88269	1.95706	up	AT1G77960	AT1G77960
ATRBL7	AT4G23070	0.236406	0.818079		AT4G23070	-1.18968	0.731683		AT4G23070	3.7878	1.92136	up	ATRBL7	AT4G23070
HAI1	AT5G59220	0.837566	3.73054		AT5G59220	-1.09114	0.829141		AT5G59220	3.78496	1.92028	up	HAI1	AT5G59220
AT4G39610	AT4G39610	0.186381	0.560906		AT4G39610	-1.11845	0.77336		AT4G39610	3.71099	1.89181	up	AT4G39610	AT4G39610
AT5G58840	AT5G58840	0.0554279	0.221973		AT5G58840	-2.98715	-1.10047		AT5G58840	3.69783	1.88668	up	AT5G58840	AT5G58840
SOM	AT1G03790	0.0428455	0.190045		AT1G03790	0.141065	2.02005		AT1G03790	3.67817	1.87899	up	SOM	AT1G03790
HSP17.6II	AT5G12020	0.115594	0.442611		AT5G12020	-3.51735	-1.64156		AT5G12020	3.67001	1.87578	up	HSP17.6II	AT5G12020
NAC042	AT2G43000	0.593843	2.10658		AT2G43000	-1.35033	0.522393		AT2G43000	3.66222	1.87272	up	NAC042	AT2G43000
DMP1	AT3G21520	1.65997	5.44001		AT3G21520	-1.81059	0.0436427		AT3G21520	3.6156	1.85424	up	DMP1	AT3G21520
RAB18	AT5G66400	8.39637	30.4666		AT5G66400	-0.380727	1.45583		AT5G66400	3.57157	1.83656	up	RAB18	AT5G66400
AT1G13530	AT1G13530	0.322535	1.18381		AT1G13530	-0.270861	1.54461		AT1G13530	3.51975	1.81547	up	AT1G13530	AT1G13530
AT5G18710	AT5G18710	0.0847802	0.281636		AT5G18710	-0.518609	1.29071		AT5G18710	3.50477	1.80932	up	AT5G18710	AT5G18710
AT3G57010	AT3G57010	0.100207	0.320088		AT3G57010	-0.849375	0.958363		AT3G57010	3.50093	1.80774	up	AT3G57010	AT3G57010
AT3G53600	AT3G53600	0.088485	0.464939		AT3G53600	-0.571224	1.23319		AT3G53600	3.49287	1.80441	up	AT3G53600	AT3G53600
AAO4	AT1G04580	0.0013685	0.0564702		AT1G04580	0	1.79136		AT1G04580	3.46141	1.79136	up	AAO4	AT1G04580
LEA18	AT2G35300	0.0345975	0.480955		AT2G35300	0.00820349	1.79076		AT2G35300	3.44034	1.78255	up	LEA18	AT2G35300
CEN2	AT4G37010	0.280511	0.668641		AT4G37010	-1.7752	0.00433389		AT4G37010	3.43315	1.77953	up	CEN2	AT4G37010
GPT2	AT1G61800	0.425419	1.4319		AT1G61800	-2.48293	-0.703431		AT1G61800	3.43306	1.77949	up	GPT2	AT1G61800
AtRABA1e	AT4G18430	0.471921	1.60339		AT4G18430	-1.95213	-0.179826		AT4G18430	3.41599	1.7723	up	AtRABA1e	AT4G18430
AT5G44417	AT5G44417	0.00556072	0.123562		AT5G44417	-1.23269	0.516157		AT5G44417	3.36089	1.74885	up	AT5G44417	AT5G44417
HR2	AT3G50460	0.755772	2.53155		AT3G50460	-1.32144	0.42501		AT3G50460	3.35532	1.74645	up	HR2	AT3G50460
AGL69	AT5G65070	1.39244	4.58133		AT5G65070	-0.747418	0.996628		AT5G65070	3.34973	1.74405	up	AGL69	AT5G65070
CYP76C2	AT2G45570	0.723526	2.44064		AT2G45570	-2.29263	-0.55065		AT2G45570	3.34493	1.74198	up	CYP76C2	AT2G45570
AT3G51540	AT3G51540	0.371891	1.20831		AT3G51540	-1.36192	0.379134		AT3G51540	3.34279	1.74105	up	AT3G51540	AT3G51540
AT5G59530	AT5G59530	0.348176	1.10385		AT5G59530	-2.19216	-0.465612		AT5G59530	3.30935	1.72655	up	AT5G59530	AT5G59530
AT2G05930	AT2G05930	0.0313917	0.103439		AT2G05930	-0.347832	1.37556		AT2G05930	3.30212	1.72339	up	AT2G05930	AT2G05930
AT3G12910	AT3G12910	1.37443	4.44848		AT3G12910	-1.23082	0.488633		AT3G12910	3.29312	1.71945	up	AT3G12910	AT3G12910
RD29B	AT5G52300	0.953353	3.26991		AT5G52300	-0.595541	1.11254		AT5G52300	3.26727	1.70808	up	RD29B	AT5G52300
AT1G73340	AT1G73340	0.0697842	0.209481		AT1G73340	-1.63363	0.055844		AT1G73340	3.22539	1.68948	up	AT1G73340	AT1G73340
MLP329	AT2G01530	0.329324	1.06602		AT2G01530	-1.16956	0.51283		AT2G01530	3.2096	1.68239	up	MLP329	AT2G01530
AT1G36610	AT1G36610	0.0232173	0.0894551		AT1G36610	-1.85006	-0.174584		AT1G36610	3.19425	1.67548	up	AT1G36610	AT1G36610
GCN2	AT5G09930	0.0813281	0.250854		AT5G09930	0.371932	2.0441		AT5G09930	3.18692	1.67216	up	GCN2	AT5G09930
ATHSP17.4	AT3G46230	0.213256	0.566766		AT3G46230	-3.57332	-1.90992		AT3G46230	3.16763	1.6634	up	ATHSP17.4	AT3G46230
AT1G01355	AT1G01355	0.404873	1.26103		AT1G01355	-0.659492	0.996052		AT1G01355	3.15042	1.65554	up	AT1G01355	AT1G01355
ATGPX7	AT4G31870	0.427189	1.19764		AT4G31870	-0.473678	1.1786		AT4G31870	3.1433	1.65228	up	ATGPX7	AT4G31870
SAG29	AT5G13170	0	0.235827		AT5G13170	0	1.65211		AT5G13170	3.14293	1.65211	up	SAG29	AT5G13170
AT1G28610	AT1G28610	0.153594	0.457256		AT1G28610	-1.52012	0.125043		AT1G28610	3.12782	1.64516	up	AT1G28610	AT1G28610
AT5G01320	AT5G01320	0.321456	0.984041		AT5G01320	-0.904116	0.734837		AT5G01320	3.1144	1.63895	up	AT5G01320	AT5G01320
AT3G47030	AT3G47030	0.117434	0.340111		AT3G47030	-0.644428	0.987183		AT3G47030	3.09859	1.63161	up	AT3G47030	AT3G47030
WRKY55	AT2G40740	0.884856	2.68067		AT2G40740	-1.54886	0.0805025		AT2G40740	3.09377	1.62936	up	WRKY55	AT2G40740
ATNRT2.6	AT3G45060	4.36245	13.2209		AT3G45060	-1.13132	0.492778		AT3G45060	3.0825	1.6241	up	ATNRT2.6	AT3G45060
AT5G37990	AT5G37990	0.0227032	0.131832		AT5G37990	-0.991004	0.62375		AT5G37990	3.06259	1.61475	up	AT5G37990	AT5G37990
AT1G48980	AT1G48980	0.0762599	0.221875		AT1G48980	-1.39126	0.218184		AT1G48980	3.05134	1.60944	up	AT1G48980	AT1G48980
AT4G33467	AT4G33467	1.12534	3.325		AT4G33467	-0.361467	1.24543		AT4G33467	3.04595	1.60689	up	AT4G33467	AT4G33467
AT3G04320	AT3G04320	0.0201814	0.219098		AT3G04320	-2.65974	-1.06064		AT3G04320	3.02955	1.5991	up	AT3G04320	AT3G04320
AT1G44150	AT1G44150	0.2062	0.733603		AT1G44150	-1.41113	0.183616		AT1G44150	3.02041	1.59474	up	AT1G44150	AT1G44150
UKL5	AT3G27440	0.0845611	0.244025		AT3G27440	-1.63188	-0.041112		AT3G27440	3.01209	1.59077	up	UKL5	AT3G27440
AT3G48510	AT3G48510	0.0274376	0.161491		AT3G48510	-0.817521	0.772849		AT3G48510	3.01126	1.59037	up	AT3G48510	AT3G48510
ATAMY1	AT4G25000	0.167328	0.589959		AT4G25000	-0.599322	0.989773		AT4G25000	3.00861	1.58909	up	ATAMY1	AT4G25000
AT1G17300	AT1G17300	0	0.216429		AT1G17300	0	1.57365		AT1G17300	2.97657	1.57365	up	AT1G17300	AT1G17300
NRT1.8	AT4G21680	2.6653	7.69907		AT4G21680	-1.47116	0.0995932		AT4G21680	2.97059	1.57075	up	NRT1.8	AT4G21680
AT1G24580	AT1G24580	0.193318	0.612722		AT1G24580	-0.147758	1.41116		AT1G24580	2.94632	1.55891	up	AT1G24580	AT1G24580
AT1G11990	AT1G11990	0.0591452	0.202628		AT1G11990	-0.46583	1.087		AT1G11990	2.93392	1.55283	up	AT1G11990	AT1G11990
AT5G44590	AT5G44590	0.160987	0.393601		AT5G44590	0.243344	1.79562		AT5G44590	2.93279	1.55227	up	AT5G44590	AT5G44590
AT2G02680	AT2G02680	0.525823	1.51613		AT2G02680	-0.669061	0.877398		AT2G02680	2.92099	1.54646	up	AT2G02680	AT2G02680
HAI2	AT1G07430	0.131176	0.336879		AT1G07430	-1.4159	0.118141		AT1G07430	2.89595	1.53404	up	HAI2	AT1G07430
AT3G05400	AT3G05400	0.185709	0.506593		AT3G05400	-0.812031	0.72161		AT3G05400	2.89515	1.53364	up	AT3G05400	AT3G05400
Iqd4	AT2G26410	0	0.0860197		AT2G26410	-1.43181	0.0985816		AT2G26410	2.88865	1.53039	up	Iqd4	AT2G26410
AT5G14330	AT5G14330	2.54602	7.1691		AT5G14330	-1.72595	-0.218095		AT5G14330	2.84387	1.50785	up	AT5G14330	AT5G14330
AT1G54890	AT1G54890	0.266375	0.681497		AT1G54890	-1.2813	0.222004		AT1G54890	2.8349	1.5033	up	AT1G54890	AT1G54890
AT1G77160	AT1G77160	0.220762	0.618586		AT1G77160	-0.589987	0.900207		AT1G77160	2.80927	1.49019	up	AT1G77160	AT1G77160
ATGSTU3	AT2G29470	0.0371315	0.225104		AT2G29470	-2.14009	-0.653976		AT2G29470	2.80133	1.48611	up	ATGSTU3	AT2G29470
AT1G61440	AT1G61440	0.0617318	0.166644		AT1G61440	-1.56092	-0.0788058		AT1G61440	2.79358	1.48212	up	AT1G61440	AT1G61440
AT5G44585	AT5G44585	15.0341	41.0754		AT5G44585	-1.42315	0.0545333		AT5G44585	2.78501	1.47768	up	AT5G44585	AT5G44585
DIN2	AT3G60140	1.20947	4.05806		AT3G60140	-2.17657	-0.703832		AT3G60140	2.77549	1.47274	up	DIN2	AT3G60140
ATHB7	AT2G46680	1.64305	4.66778		AT2G46680	-1.01013	0.462173		AT2G46680	2.77465	1.4723	up	ATHB7	AT2G46680
RLP6	AT1G45616	0.100992	0.273104		AT1G45616	-1.08081	0.390948		AT1G45616	2.7736	1.47176	up	RLP6	AT1G45616
AT2G23910	AT2G23910	0.0133935	0.124282		AT2G23910	-0.00410174	1.46742		AT2G23910	2.77315	1.47152	up	AT2G23910	AT2G23910
AT1G69480	AT1G69480	0.198905	0.643383		AT1G69480	-0.854878	0.607935		AT1G69480	2.75645	1.46281	up	AT1G69480	AT1G69480
AGP2	AT2G22470	3.61673	9.67277		AT2G22470	-1.40812	0.054316		AT2G22470	2.75573	1.46243	up	AGP2	AT2G22470
PDF1.3	AT2G26010	0.640371	1.71592		AT2G26010	0.434442	1.89559		AT2G26010	2.75326	1.46114	up	PDF1.3	AT2G26010
AtNIT2	AT3G44300	15.9137	43.918		AT3G44300	-0.739369	0.720638		AT3G44300	2.7511	1.46001	up	AtNIT2	AT3G44300
LCR67	AT1G75830	0.305993	0.902741		AT1G75830	-0.771819	0.68317		AT1G75830	2.74154	1.45499	up	LCR67	AT1G75830
AT1G72760	AT1G72760	0.159777	0.390936		AT1G72760	-1.29782	0.154149		AT1G72760	2.73581	1.45197	up	AT1G72760	AT1G72760
ALD1	AT2G13810	0.0207065	0.231706		AT2G13810	0.00820349	1.45922		AT2G13810	2.73401	1.45102	up	ALD1	AT2G13810
AT4G10500	AT4G10500	0.0134148	0.127494		AT4G10500	0.00820349	1.45049		AT4G10500	2.71751	1.44229	up	AT4G10500	AT4G10500
AT3G21030	AT3G21030	0.16219	0.420736		AT3G21030	-0.79858	0.638569		AT3G21030	2.70785	1.43715	up	AT3G21030	AT3G21030
AT1G67105	AT1G67105	0.682593	1.94382		AT1G67105	-0.43057	1.00483		AT1G67105	2.70456	1.4354	up	AT1G67105	AT1G67105
MYB29	AT5G07690	0.138465	0.321489		AT5G07690	-0.369356	1.06281		AT5G07690	2.69852	1.43217	up	MYB29	AT5G07690
AT1G65690	AT1G65690	1.8773	4.90511		AT1G65690	-1.38658	0.0397277		AT1G65690	2.68757	1.4263	up	AT1G65690	AT1G65690
AT1G73700	AT1G73700	0.0795142	0.22359		AT1G73700	-0.654874	0.766127		AT1G73700	2.67771	1.421	up	AT1G73700	AT1G73700
AT4G04745	AT4G04745	1.31211	3.36249		AT4G04745	-0.746932	0.672524		AT4G04745	2.67485	1.41946	up	AT4G04745	AT4G04745
AT4G15270	AT4G15270	0.189993	0.480371		AT4G15270	-0.826092	0.591784		AT4G15270	2.67192	1.41788	up	AT4G15270	AT4G15270
LURP1	AT2G14560	0.374678	1.57755		AT2G14560	-0.91114	0.501393		AT2G14560	2.66204	1.41253	up	LURP1	AT2G14560
AT3G50160	AT3G50160	0.324798	0.839431		AT3G50160	-1.2664	0.139427		AT3G50160	2.64969	1.40582	up	AT3G50160	AT3G50160
AT3G11390	AT3G11390	0.175781	0.458607		AT3G11390	-1.27542	0.129316		AT3G11390	2.64769	1.40473	up	AT3G11390	AT3G11390
AT2G31751	AT2G31751	1.29513	3.28897		AT2G31751	-0.650024	0.752595		AT2G31751	2.64381	1.40262	up	AT2G31751	AT2G31751
AT2G35590	AT2G35590	1.03421	2.62914		AT2G35590	-1.07192	0.32903		AT2G35590	2.64075	1.40095	up	AT2G35590	AT2G35590
AT1G29640	AT1G29640	0.321332	0.787143		AT1G29640	-1.17939	0.221483		AT1G29640	2.64061	1.40087	up	AT1G29640	AT1G29640
AT1G51920	AT1G51920	0.631053	1.67367		AT1G51920	-1.67612	-0.289732		AT1G51920	2.61423	1.38639	up	AT1G51920	AT1G51920
AT3G24240	AT3G24240	0.00792127	0.0534531		AT3G24240	0.291344	1.66605		AT3G24240	2.59315	1.37471	up	AT3G24240	AT3G24240
AT3G29642	AT3G29642	0.189842	0.438526		AT3G29642	-0.620283	0.754249		AT3G29642	2.59284	1.37453	up	AT3G29642	AT3G29642
AT1G55380	AT1G55380	0.330968	0.827678		AT1G55380	-0.628274	0.731839		AT1G55380	2.56705	1.36011	up	AT1G55380	AT1G55380
AT5G58750	AT5G58750	0.674025	1.66224		AT5G58750	-1.24854	0.109556		AT5G58750	2.56347	1.3581	up	AT5G58750	AT5G58750
THI2.1	AT1G72260	0.000383708	0.223016		AT1G72260	-1.31331	0.0368068		AT1G72260	2.54932	1.35011	up	THI2.1	AT1G72260
AT2G15780	AT2G15780	0	0.181863		AT2G15780	0	1.35011		AT2G15780	2.54932	1.35011	up	AT2G15780	AT2G15780
ATMYB75	AT1G56650	0.0184343	0.173614		AT1G56650	0.00820349	1.35011		AT1G56650	2.53487	1.34191	up	ATMYB75	AT1G56650
AT4G31960	AT4G31960	0	0.186492		AT4G31960	-0.149602	1.19178		AT4G31960	2.53394	1.34138	up	AT4G31960	AT4G31960
MLO9	AT1G42560	0.202311	0.515947		AT1G42560	-0.783835	0.556584		AT1G42560	2.53225	1.34042	up	MLO9	AT1G42560
AT4G17470	AT4G17470	4.84036	11.1596		AT4G17470	-0.777989	0.561004		AT4G17470	2.52975	1.33899	up	AT4G17470	AT4G17470
HR1	AT3G50450	0.864071	1.62222		AT3G50450	-0.622915	0.712624		AT3G50450	2.5237	1.33554	up	HR1	AT3G50450
AT1G34044	AT1G34044	0.824841	1.84236		AT1G34044	-1.2853	0.0436473		AT1G34044	2.51219	1.32895	up	AT1G34044	AT1G34044
ARI12	AT1G05880	0.340289	0.826254		AT1G05880	-1.34305	-0.0281514		AT1G05880	2.48785	1.3149	up	ARI12	AT1G05880
AtcwINV6	AT5G11920	0.200727	0.447109		AT5G11920	-1.18709	0.126714		AT5G11920	2.48597	1.31381	up	AtcwINV6	AT5G11920
ATORC1A	AT4G14700	0.0762562	0.183767		AT4G14700	-0.839997	0.470715		AT4G14700	2.48064	1.31071	up	ATORC1A	AT4G14700
AT4G35380	AT4G35380	0.802049	1.95427		AT4G35380	-1.18391	0.123948		AT4G35380	2.47574	1.30786	up	AT4G35380	AT4G35380
AT5G50260	AT5G50260	0.34592	0.825159		AT5G50260	0.439546	1.74699		AT5G50260	2.47504	1.30745	up	AT5G50260	AT5G50260
CAX3	AT3G51860	1.65667	3.98848		AT3G51860	-1.23933	0.0653793		AT3G51860	2.47034	1.30471	up	CAX3	AT3G51860
AT1G13520	AT1G13520	0.453147	1.0121		AT1G13520	-1.223	0.0814398		AT1G13520	2.46987	1.30444	up	AT1G13520	AT1G13520
AT1G59860	AT1G59860	0.421352	0.935511		AT1G59860	-2.28998	-0.985955		AT1G59860	2.46917	1.30403	up	AT1G59860	AT1G59860
AT3G44970	AT3G44970	0.335855	0.767648		AT3G44970	-0.83199	0.455235		AT3G44970	2.44058	1.28722	up	AT3G44970	AT3G44970
AT5G49525	AT5G49525	0.906667	2.14791		AT5G49525	-0.129737	1.15612		AT5G49525	2.43827	1.28586	up	AT5G49525	AT5G49525
AT3G29734	AT3G29734	0	0.0444442		AT3G29734	-0.845224	0.439516		AT3G29734	2.43638	1.28474	up	AT3G29734	AT3G29734
AT3G29798	AT3G29798	0.834695	2.00613		AT3G29798	-0.626186	0.658536		AT3G29798	2.43635	1.28472	up	AT3G29798	AT3G29798
ATRTL1	AT4G15417	0.797744	1.83862		AT4G15417	-1.23376	0.0427874		AT4G15417	2.42258	1.27655	up	ATRTL1	AT4G15417
CHI	AT2G43570	1.27108	3.08409		AT2G43570	-0.655156	0.617766		AT2G43570	2.41651	1.27292	up	CHI	AT2G43570
AT3G28510	AT3G28510	0	0.123258		AT3G28510	0	1.26423		AT3G28510	2.402	1.26423	up	AT3G28510	AT3G28510
AT4G29550	AT4G29550	0.242084	0.550724		AT4G29550	-0.420102	0.843386		AT4G29550	2.40075	1.26349	up	AT4G29550	AT4G29550
AT3G58770	AT3G58770	0.133866	0.282943		AT3G58770	-0.627551	0.632121		AT3G58770	2.39441	1.25967	up	AT3G58770	AT3G58770
ATHSFA2	AT2G26150	0.337849	0.700546		AT2G26150	-2.32758	-1.07508		AT2G26150	2.38254	1.2525	up	ATHSFA2	AT2G26150
AT3G13672	AT3G13672	1.53557	3.57252		AT3G13672	0.0322947	1.27731		AT3G13672	2.37021	1.24502	up	AT3G13672	AT3G13672
TPS-CIN	AT3G25820	0.0319656	0.133213		AT3G25820	-1.18532	0.050723		AT3G25820	2.35552	1.23605	up	TPS-CIN	AT3G25820
scpl23	AT2G24010	0.288984	0.580138		AT2G24010	-0.1139	1.1214		AT2G24010	2.35431	1.2353	up	scpl23	AT2G24010
TBL9	AT5G06230	0.352911	0.800816		AT5G06230	-0.834391	0.400849		AT5G06230	2.35421	1.23524	up	TBL9	AT5G06230
TAF1B	AT3G19040	0.259376	0.598504		AT3G19040	-0.55717	0.675363		AT3G19040	2.34979	1.23253	up	TAF1B	AT3G19040
AT4G32870	AT4G32870	7.93308	18.1135		AT4G32870	-1.07963	0.146092		AT4G32870	2.33872	1.22572	up	AT4G32870	AT4G32870
AT3G44215	AT3G44215	0	0.0454295		AT3G44215	0	1.22475		AT3G44215	2.33715	1.22475	up	AT3G44215	AT3G44215
WAKL4	AT1G16150	0.758341	1.82234		AT1G16150	-0.365893	0.856518		AT1G16150	2.33336	1.22241	up	WAKL4	AT1G16150
ELI3	AT4G37990	0.669168	1.41548		AT4G37990	-1.60144	-0.390297		AT4G37990	2.31521	1.21115	up	ELI3	AT4G37990
AT1G51890	AT1G51890	3.37791	7.65963		AT1G51890	-1.50669	-0.296776		AT1G51890	2.31324	1.20991	up	AT1G51890	AT1G51890
SUS3	AT4G02280	0.567014	1.29069		AT4G02280	-0.764339	0.441349		AT4G02280	2.30647	1.20569	up	SUS3	AT4G02280
AT3G48640	AT3G48640	1.16113	2.64155		AT3G48640	-1.08713	0.116867		AT3G48640	2.30377	1.204	up	AT3G48640	AT3G48640
ATCXE13	AT3G48700	0.227872	0.50167		AT3G48700	0.548028	1.74571		AT3G48700	2.2937	1.19768	up	ATCXE13	AT3G48700
AT1G80160	AT1G80160	7.95033	17.9945		AT1G80160	-1.91817	-0.724969		AT1G80160	2.2866	1.19321	up	AT1G80160	AT1G80160
GSTF14	AT1G49860	0.445622	1.00753		AT1G49860	-0.182645	1.00771		AT1G49860	2.28208	1.19035	up	GSTF14	AT1G49860
TAT3	AT2G24850	0.312495	0.738291		AT2G24850	0.0928469	1.28226		AT2G24850	2.2806	1.18942	up	TAT3	AT2G24850
AT5G47590	AT5G47590	13.2021	29.4052		AT5G47590	-1.16631	0.0146736		AT5G47590	2.26732	1.18099	up	AT5G47590	AT5G47590
HMT3	AT3G22740	0.477024	1.04866		AT3G22740	-0.483761	0.694616		AT3G22740	2.26322	1.17838	up	HMT3	AT3G22740
NHL10	AT2G35980	0.688624	1.55289		AT2G35980	-2.08049	-0.905637		AT2G35980	2.25769	1.17485	up	NHL10	AT2G35980
AT5G01050	AT5G01050	0.332442	0.725127		AT5G01050	-1.09622	0.0780514		AT5G01050	2.25679	1.17427	up	AT5G01050	AT5G01050
AT3G30122	AT3G30122	0.556851	1.22809		AT3G30122	-0.728985	0.4381		AT3G30122	2.24557	1.16708	up	AT3G30122	AT3G30122
AT5G18840	AT5G18840	1.04185	2.28371		AT5G18840	-0.500272	0.661725		AT5G18840	2.23767	1.162	up	AT5G18840	AT5G18840
AT4G27290	AT4G27290	0.223747	0.445221		AT4G27290	-1.53957	-0.381813		AT4G27290	2.2311	1.15776	up	AT4G27290	AT4G27290
BIP3	AT1G09080	0.235378	0.484266		AT1G09080	-0.650402	0.506791		AT1G09080	2.23023	1.15719	up	BIP3	AT1G09080
AT3G22235	AT3G22235	6.70211	15.9145		AT3G22235	-0.231749	0.924818		AT3G22235	2.22926	1.15657	up	AT3G22235	AT3G22235
ATSPP1	AT1G51420	0	0.093117		AT1G51420	-0.474107	0.681019		AT1G51420	2.22704	1.15513	up	ATSPP1	AT1G51420
FLF	AT5G10140	9.06151	19.8092		AT5G10140	-0.64456	0.509874		AT5G10140	2.22597	1.15443	up	FLF	AT5G10140
AT4G28085	AT4G28085	18.9734	41.1336		AT4G28085	-0.938668	0.208065		AT4G28085	2.21412	1.14673	up	AT4G28085	AT4G28085
MT1C	AT1G07610	2.59971	5.67566		AT1G07610	0.0919576	1.23835		AT1G07610	2.2136	1.1464	up	MT1C	AT1G07610
EDA11	AT1G55420	0.102261	0.226646		AT1G55420	-0.446095	0.698808		AT1G55420	2.21131	1.1449	up	EDA11	AT1G55420
AT1G60190	AT1G60190	0.29939	1.09215		AT1G60190	-0.143415	0.992884		AT1G60190	2.19816	1.1363	up	AT1G60190	AT1G60190
AT5G03995	AT5G03995	1.77796	3.61976		AT5G03995	-0.383579	0.750845		AT5G03995	2.19531	1.13442	up	AT5G03995	AT5G03995
CYP71A12	AT2G30750	1.795	3.84467		AT2G30750	-0.992954	0.137711		AT2G30750	2.1896	1.13066	up	CYP71A12	AT2G30750
AT4G11170	AT4G11170	0.35663	0.762405		AT4G11170	-1.99301	-0.864289		AT4G11170	2.18664	1.12872	up	AT4G11170	AT4G11170
ACS7	AT4G26200	1.17449	2.52539		AT4G26200	-1.05361	0.0648187		AT4G26200	2.1711	1.11843	up	ACS7	AT4G26200
AT2G34610	AT2G34610	0	0.177598		AT2G34610	0	1.11817		AT2G34610	2.17071	1.11817	up	AT2G34610	AT2G34610
AT3G26470	AT3G26470	1.32437	2.80862		AT3G26470	-1.43796	-0.320658		AT3G26470	2.1694	1.1173	up	AT3G26470	AT3G26470
AT2G15220	AT2G15220	3.01436	6.42473		AT2G15220	-0.78452	0.329049		AT2G15220	2.1638	1.11357	up	AT2G15220	AT2G15220
UGT71C2	AT2G29740	4.61716	9.77821		AT2G29740	0.272681	1.38225		AT2G29740	2.15781	1.10957	up	UGT71C2	AT2G29740
AT2G39710	AT2G39710	2.75831	5.83311		AT2G39710	-1.11336	-0.00707277		AT2G39710	2.15291	1.10629	up	AT2G39710	AT2G39710
AT5G45630	AT5G45630	0.960514	1.91674		AT5G45630	-1.01263	0.0877088		AT5G45630	2.14404	1.10033	up	AT5G45630	AT5G45630
JAZ8	AT1G30135	0.696217	1.39587		AT1G30135	-0.749945	0.34936		AT1G30135	2.14251	1.0993	up	JAZ8	AT1G30135
AT1G78750	AT1G78750	0.467363	1.00448		AT1G78750	-1.12274	-0.0265382		AT1G78750	2.1379	1.0962	up	AT1G78750	AT1G78750
UGT73D1	AT3G53150	0.897101	1.73377		AT3G53150	-1.16994	-0.0818679		AT3G53150	2.1259	1.08808	up	UGT73D1	AT3G53150
PCC1	AT3G22231	5.59665	12.4038		AT3G22231	-0.168499	0.918377		AT3G22231	2.12414	1.08688	up	PCC1	AT3G22231
AKN2	AT4G39940	4.01114	8.47219		AT4G39940	-1.25896	-0.173919		AT4G39940	2.12143	1.08504	up	AKN2	AT4G39940
AT1G58225	AT1G58225	0.675404	1.42754		AT1G58225	-1.10422	-0.0224818		AT1G58225	2.11659	1.08174	up	AT1G58225	AT1G58225
AT2G33160	AT2G33160	0	0.0854055		AT2G33160	0	1.08122		AT2G33160	2.11582	1.08122	up	AT2G33160	AT2G33160
BAC2	AT1G79900	0.333312	0.679532		AT1G79900	-0.433267	0.645452		AT1G79900	2.11216	1.07872	up	BAC2	AT1G79900
AT2G34340	AT2G34340	0.363965	0.764963		AT2G34340	-0.898905	0.178237		AT2G34340	2.10985	1.07714	up	AT2G34340	AT2G34340
AT4G07820	AT4G07820	1.37476	2.77844		AT4G07820	-1.43242	-0.360175		AT4G07820	2.10271	1.07225	up	AT4G07820	AT4G07820
BW62B	AT1G68320	0.60102	1.2329		AT1G68320	-0.624955	0.445789		AT1G68320	2.10052	1.07074	up	BW62B	AT1G68320
AT1G67920	AT1G67920	2.92292	6.08139		AT1G67920	-0.693103	0.371213		AT1G67920	2.09118	1.06432	up	AT1G67920	AT1G67920
AT5G40405	AT5G40405	0.211455	0.418445		AT5G40405	-0.536645	0.527568		AT5G40405	2.09103	1.06421	up	AT5G40405	AT5G40405
NIT4	AT5G22300	1.23669	2.52473		AT5G22300	-1.54993	-0.488211		AT5G22300	2.08742	1.06172	up	NIT4	AT5G22300
AT4G00700	AT4G00700	0.101383	0.254884		AT4G00700	-0.324982	0.732243		AT4G00700	2.08092	1.05722	up	AT4G00700	AT4G00700
AT3G27250	AT3G27250	0.412405	0.939119		AT3G27250	-0.217124	0.838078		AT3G27250	2.07801	1.0552	up	AT3G27250	AT3G27250
ATINT2	AT1G30220	0.292192	0.595607		AT1G30220	-0.901872	0.14909		AT1G30220	2.07191	1.05096	up	ATINT2	AT1G30220
AT4G19370	AT4G19370	2.14878	4.32169		AT4G19370	-0.999723	0.0501137		AT4G19370	2.0703	1.04984	up	AT4G19370	AT4G19370
AtMC2	AT4G25110	4.82883	9.80534		AT4G25110	-0.503728	0.541165		AT4G25110	2.06321	1.04489	up	AtMC2	AT4G25110
AT1G76960	AT1G76960	0.212899	0.743858		AT1G76960	0.376546	1.41637		AT1G76960	2.05598	1.03982	up	AT1G76960	AT1G76960
SADHU3-2	AT3G42658	1.54731	3.02364		AT3G42658	-0.463812	0.574624		AT3G42658	2.054	1.03844	up	SADHU3-2	AT3G42658
AT3G13437	AT3G13437	4.14605	8.27619		AT3G13437	-0.862339	0.174575		AT3G13437	2.05183	1.03691	up	AT3G13437	AT3G13437
AT1G66540	AT1G66540	0.199266	0.396069		AT1G66540	-1.49756	-0.465085		AT1G66540	2.04553	1.03248	up	AT1G66540	AT1G66540
AT1G47395	AT1G47395	1.29351	2.62027		AT1G47395	-0.492278	0.539058		AT1G47395	2.04392	1.03134	up	AT1G47395	AT1G47395
ATKTI1	AT1G73260	5.48009	10.9803		AT1G73260	-0.855571	0.174567		AT1G73260	2.04222	1.03014	up	ATKTI1	AT1G73260
DUR	AT5G44480	0.393825	0.768465		AT5G44480	-1.15655	-0.127459		AT5G44480	2.04073	1.02909	up	DUR	AT5G44480
AT4G27657	AT4G27657	1.18262	2.38616		AT4G27657	-0.65218	0.375657		AT4G27657	2.03897	1.02784	up	AT4G27657	AT4G27657
BGLU45	AT1G61810	0.505704	0.99777		AT1G61810	-1.42251	-0.395023		AT1G61810	2.03846	1.02748	up	BGLU45	AT1G61810
AT5G59680	AT5G59680	3.66337	7.50503		AT5G59680	-0.228123	0.796601		AT5G59680	2.03457	1.02472	up	AT5G59680	AT5G59680
PYL6	AT2G40330	9.92808	19.8609		AT2G40330	-0.282633	0.741145		AT2G40330	2.03324	1.02378	up	PYL6	AT2G40330
AT5G48657	AT5G48657	8.34126	16.6492		AT5G48657	-0.946371	0.0724497		AT5G48657	2.02626	1.01882	up	AT5G48657	AT5G48657
AT5G42460	AT5G42460	4.95644	9.88914		AT5G42460	-0.300099	0.717854		AT5G42460	2.02504	1.01795	up	AT5G42460	AT5G42460
AT5G61610	AT5G61610	3.43557	6.84228		AT5G61610	-0.430216	0.587512		AT5G61610	2.02473	1.01773	up	AT5G61610	AT5G61610
M10	AT2G41280	0.567626	1.13952		AT2G41280	-0.635209	0.381459		AT2G41280	2.02324	1.01667	up	M10	AT2G41280
AT2G47550	AT2G47550	0.266185	0.553387		AT2G47550	-0.987414	0.0281986		AT2G47550	2.02176	1.01561	up	AT2G47550	AT2G47550
AT1G34330	AT1G34330	0	0.112673		AT1G34330	-0.51908	0.494898		AT1G34330	2.01947	1.01398	up	AT1G34330	AT1G34330
AT3G14280	AT3G14280	0.947338	1.86659		AT3G14280	-0.278246	0.733322		AT3G14280	2.0161	1.01157	up	AT3G14280	AT3G14280
AT1G24145	AT1G24145	11.4873	22.6123		AT1G24145	-1.07472	-0.0687431		AT1G24145	2.0083	1.00597	up	AT1G24145	AT1G24145
AT1G65500	AT1G65500	1.87645	3.52169		AT1G65500	-0.623846	0.381731		AT1G65500	2.00775	1.00558	up	AT1G65500	AT1G65500
AT2G35637	AT2G35637	0.342577	0.661329		AT2G35637	0.185583	1.18942		AT2G35637	2.00533	1.00384	up	AT2G35637	AT2G35637
AT4G01360	AT4G01360	1.10612	2.02429		AT4G01360	-1.23377	-0.229979		AT4G01360	2.00526	1.00379	up	AT4G01360	AT4G01360
AT1G17345	AT1G17345	2.73188	5.36911		AT1G17345	-0.95579	0.0469626		AT1G17345	2.00382	1.00275	up	AT1G17345	AT1G17345
AT3G48080	AT3G48080	0.37041	0.730998		AT3G48080	-0.327275	0.666426		AT3G48080	1.99129	0.993701	up	AT3G48080	AT3G48080
AT3G14395	AT3G14395	0.020347	0.279003		AT3G14395	0	0.991268		AT3G14395	1.98793	0.991268	up	AT3G14395	AT3G14395
AT5G63350	AT5G63350	0.340065	0.681408		AT5G63350	-0.104677	0.863778		AT5G63350	1.95674	0.968455	up	AT5G63350	AT5G63350
SnRK3.18	AT2G25090	1.10158	2.08404		AT2G25090	-1.01508	-0.0493019		AT2G25090	1.95312	0.965781	up	SnRK3.18	AT2G25090
AT1G26410	AT1G26410	0.63728	1.19626		AT1G26410	-1.48278	-0.517646		AT1G26410	1.95225	0.965137	up	AT1G26410	AT1G26410
AT1G07985	AT1G07985	2.08902	3.98904		AT1G07985	-0.747188	0.2157		AT1G07985	1.94921	0.962889	up	AT1G07985	AT1G07985
AT5G48430	AT5G48430	3.03079	5.54712		AT5G48430	-0.451738	0.508478		AT5G48430	1.9456	0.960216	up	AT5G48430	AT5G48430
AT5G66780	AT5G66780	0	0.174069		AT5G66780	0	0.960138		AT5G66780	1.9455	0.960138	up	AT5G66780	AT5G66780
VSP2	AT5G24770	0.621941	1.1902		AT5G24770	-0.16966	0.784668		AT5G24770	1.93768	0.954328	up	VSP2	AT5G24770
AT2G25770	AT2G25770	6.07116	11.5054		AT2G25770	-0.848952	0.103158		AT2G25770	1.9347	0.95211	up	AT2G25770	AT2G25770
ATNRT2.1	AT1G08090	0.652786	1.2434		AT1G08090	-0.294504	0.653892		AT1G08090	1.92973	0.948396	up	ATNRT2.1	AT1G08090
WRKY45	AT3G01970	2.60954	5.01225		AT3G01970	-1.24213	-0.294395		AT3G01970	1.92884	0.947735	up	WRKY45	AT3G01970
AT5G40460	AT5G40460	1.2332	2.29709		AT5G40460	-0.797725	0.149893		AT5G40460	1.92869	0.947618	up	AT5G40460	AT5G40460
AT2G15030	AT2G15030	1.77783	3.37963		AT2G15030	-0.71285	0.234321		AT2G15030	1.92809	0.947172	up	AT2G15030	AT2G15030
AT5G46665	AT5G46665	0.126713	0.245122		AT5G46665	0.242409	1.1895		AT5G46665	1.92799	0.947094	up	AT5G46665	AT5G46665
AT4G01575	AT4G01575	0.799552	1.51129		AT4G01575	0.191581	1.13733		AT4G01575	1.92618	0.945746	up	AT4G01575	AT4G01575
AT2G23100	AT2G23100	2.65702	5.03907		AT2G23100	-0.454722	0.489221		AT2G23100	1.92378	0.943943	up	AT2G23100	AT2G23100
AT2G35070	AT2G35070	0.634617	1.21458		AT2G35070	-1.19182	-0.250228		AT2G35070	1.92065	0.941597	up	AT2G35070	AT2G35070
AT5G49690	AT5G49690	2.28391	4.26252		AT5G49690	-1.83185	-0.890703		AT5G49690	1.92005	0.941146	up	AT5G49690	AT5G49690
ATEXO70H1	AT3G55150	0.760658	1.44039		AT3G55150	-0.583799	0.354711		AT3G55150	1.91655	0.93851	up	ATEXO70H1	AT3G55150
AT5G05300	AT5G05300	5.51996	9.69588		AT5G05300	-0.841131	0.0953147		AT5G05300	1.91381	0.936445	up	AT5G05300	AT5G05300
AT5G05250	AT5G05250	1.20423	2.22124		AT5G05250	-0.256215	0.678101		AT5G05250	1.91099	0.934316	up	AT5G05250	AT5G05250
AT5G44990	AT5G44990	0.333924	0.60587		AT5G44990	-1.11486	-0.182277		AT5G44990	1.90869	0.93258	up	AT5G44990	AT5G44990
GSTL1	AT5G02780	1.32312	2.47172		AT5G02780	-1.30704	-0.376122		AT5G02780	1.90648	0.930913	up	GSTL1	AT5G02780
AT4G37240	AT4G37240	8.24437	15.5279		AT4G37240	-0.698518	0.229067		AT4G37240	1.90209	0.927585	up	AT4G37240	AT4G37240
AT2G19530	AT2G19530	0.489424	0.875683		AT2G19530	-0.172278	0.754174		AT2G19530	1.9006	0.926452	up	AT2G19530	AT2G19530
CYP79B2	AT4G39950	0.757261	1.39135		AT4G39950	-0.998723	-0.0739875		AT4G39950	1.89834	0.924736	up	CYP79B2	AT4G39950
ATTPS-CIN	AT3G25830	0.0316659	0.133638		AT3G25830	-1.19682	-0.273878		AT3G25830	1.89598	0.922945	up	ATTPS-CIN	AT3G25830
AT3G47480	AT3G47480	1.53918	2.88298		AT3G47480	-1.0477	-0.130587		AT3G47480	1.88833	0.917108	up	AT3G47480	AT3G47480
AT1G06148	AT1G06148	0.213743	0.407093		AT1G06148	-1.03496	-0.119689		AT1G06148	1.88592	0.915269	up	AT1G06148	AT1G06148
AT1G15040	AT1G15040	25.3948	46.7101		AT1G15040	-0.857147	0.0553821		AT1G15040	1.88234	0.912529	up	AT1G15040	AT1G15040
AT3G17110	AT3G17110	0.909316	1.67856		AT3G17110	-0.970747	-0.0582992		AT3G17110	1.88224	0.912448	up	AT3G17110	AT3G17110
AT4G04423	AT4G04423	1.05713	1.97682		AT4G04423	0.113996	1.02529		AT4G04423	1.88073	0.911291	up	AT4G04423	AT4G04423
ATGSTU11	AT1G69930	1.89829	3.52154		AT1G69930	-1.39169	-0.480769		AT1G69930	1.88025	0.910923	up	ATGSTU11	AT1G69930
AT3G27510	AT3G27510	0.20982	0.385607		AT3G27510	-0.370094	0.53922		AT3G27510	1.87815	0.909314	up	AT3G27510	AT3G27510
AT1G13650	AT1G13650	2.43324	4.4787		AT1G13650	-0.245646	0.663469		AT1G13650	1.87789	0.909115	up	AT1G13650	AT1G13650
XTR6	AT4G25810	51.1243	94.3309		AT4G25810	-0.919951	-0.0150468		AT4G25810	1.87242	0.904905	up	XTR6	AT4G25810
AT3G02610	AT3G02610	0.422135	0.781144		AT3G02610	-0.871953	0.0312209		AT3G02610	1.87018	0.903174	up	AT3G02610	AT3G02610
AT5G39580	AT5G39580	14.7394	26.7654		AT5G39580	-1.0066	-0.10487		AT5G39580	1.86831	0.901734	up	AT5G39580	AT5G39580
AIR1	AT4G12550	0	0.154909		AT4G12550	0	0.900807		AT4G12550	1.86711	0.900807	up	AIR1	AT4G12550
AT2G07718	AT2G07718	0.931731	1.75413		AT2G07718	-0.837706	0.0625401		AT2G07718	1.86638	0.900246	up	AT2G07718	AT2G07718
AT4G38560	AT4G38560	0.706171	1.27318		AT4G38560	-1.62367	-0.724807		AT4G38560	1.8646	0.898867	up	AT4G38560	AT4G38560
COL1	AT5G15850	34.0612	62.3942		AT5G15850	0.0177825	0.916269		AT5G15850	1.86411	0.898486	up	COL1	AT5G15850
AT2G29060	AT2G29060	0.290998	0.501663		AT2G29060	-0.239936	0.657556		AT2G29060	1.86282	0.897492	up	AT2G29060	AT2G29060
AT2G02700	AT2G02700	0	0.0911206		AT2G02700	0	0.897433		AT2G02700	1.86275	0.897433	up	AT2G02700	AT2G02700
AT2G44380	AT2G44380	2.22819	3.98466		AT2G44380	-0.480898	0.415645		AT2G44380	1.8616	0.896543	up	AT2G44380	AT2G44380
ATMES1	AT2G23620	0.928168	1.68226		AT2G23620	-0.316814	0.579034		AT2G23620	1.8607	0.895848	up	ATMES1	AT2G23620
FMO GS-OX2	AT1G62540	0.275868	0.514055		AT1G62540	-0.332507	0.560767		AT1G62540	1.85739	0.893274	up	FMO GS-OX2	AT1G62540
AT5G45000	AT5G45000	0.456286	0.845379		AT5G45000	-0.639598	0.251893		AT5G45000	1.85509	0.891491	up	AT5G45000	AT5G45000
AT1G10340	AT1G10340	12.9933	23.6431		AT1G10340	-0.858088	0.033095		AT1G10340	1.8547	0.891183	up	AT1G10340	AT1G10340
HIS1-3	AT2G18050	42.345	76.8795		AT2G18050	-0.411448	0.479		AT2G18050	1.85375	0.890448	up	HIS1-3	AT2G18050
LAC8	AT5G01040	5.52513	10.1073		AT5G01040	-0.383192	0.507009		AT5G01040	1.85343	0.8902	up	LAC8	AT5G01040
AT2G44370	AT2G44370	2.19919	4.09005		AT2G44370	-0.048193	0.84038		AT2G44370	1.85134	0.888573	up	AT2G44370	AT2G44370
AT4G08115	AT4G08115	1.64384	3.00694		AT4G08115	-0.681591	0.206961		AT4G08115	1.85132	0.888552	up	AT4G08115	AT4G08115
tic20-IV	AT4G03320	1.14579	2.06389		AT4G03320	-1.27443	-0.385906		AT4G03320	1.85128	0.88852	up	tic20-IV	AT4G03320
AT3G61280	AT3G61280	0.68179	1.27785		AT3G61280	-0.425368	0.462221		AT3G61280	1.85008	0.88759	up	AT3G61280	AT3G61280
HSP70	AT3G12580	3.3194	6.05857		AT3G12580	-2.21637	-1.32901		AT3G12580	1.84978	0.887354	up	HSP70	AT3G12580
ALIS5	AT1G79450	0.783416	1.46443		AT1G79450	-1.3835	-0.497051		AT1G79450	1.84862	0.886445	up	ALIS5	AT1G79450
AT3G13210	AT3G13210	0.616634	1.14298		AT3G13210	-0.639562	0.245997		AT3G13210	1.84748	0.885559	up	AT3G13210	AT3G13210
AT4G21903	AT4G21903	0.399438	0.718332		AT4G21903	-0.879529	0.00589911		AT4G21903	1.84731	0.885428	up	AT4G21903	AT4G21903
AT4G04420	AT4G04420	0.348278	0.672526		AT4G04420	0.0613063	0.946569		AT4G04420	1.8471	0.885263	up	AT4G04420	AT4G04420
AT1G61410	AT1G61410	0.758411	1.36213		AT1G61410	-0.561908	0.31998		AT1G61410	1.84278	0.881888	up	AT1G61410	AT1G61410
AT3G56620	AT3G56620	0.798782	1.43571		AT3G56620	-0.281539	0.599079		AT3G56620	1.84116	0.880618	up	AT3G56620	AT3G56620
AT4G04410	AT4G04410	12.3848	22.6113		AT4G04410	-0.0838836	0.794731		AT4G04410	1.83861	0.878615	up	AT4G04410	AT4G04410
ATPUP17	AT1G57943	0.821114	1.52277		AT1G57943	-0.402252	0.474549		AT1G57943	1.8363	0.876801	up	ATPUP17	AT1G57943
SLAH3	AT5G24030	10.9578	19.7034		AT5G24030	-0.787864	0.0873791		AT5G24030	1.83432	0.875244	up	SLAH3	AT5G24030
JMJD5	AT3G20810	4.41236	7.90275		AT3G20810	-0.541274	0.331196		AT3G20810	1.8308	0.87247	up	JMJD5	AT3G20810
AT3G04220	AT3G04220	0.47985	0.864381		AT3G04220	-1.07806	-0.209402		AT3G04220	1.82596	0.868656	up	AT3G04220	AT3G04220
AT3G62455	AT3G62455	0.118808	0.21421		AT3G62455	-1.02735	-0.159933		AT3G62455	1.82439	0.867416	up	AT3G62455	AT3G62455
AT5G22520	AT5G22520	1.83564	3.2152		AT5G22520	-0.867756	-0.00198539		AT5G22520	1.82231	0.86577	up	AT5G22520	AT5G22520
AT5G16960	AT5G16960	0.593143	1.07243		AT5G16960	-1.11466	-0.251548		AT5G16960	1.81896	0.863113	up	AT5G16960	AT5G16960
AT1G62290	AT1G62290	2.06549	3.66887		AT1G62290	-0.811233	0.0493868		AT1G62290	1.81582	0.86062	up	AT1G62290	AT1G62290
Rap2.6L	AT5G13330	2.53061	4.4181		AT5G13330	-1.39133	-0.531412		AT5G13330	1.81493	0.859917	up	Rap2.6L	AT5G13330
AT2G20560	AT2G20560	0.757048	1.32988		AT2G20560	-2.06283	-1.20327		AT2G20560	1.81449	0.859566	up	AT2G20560	AT2G20560
AT4G01920	AT4G01920	0.589615	1.03925		AT4G01920	-0.748831	0.11037		AT4G01920	1.81403	0.859201	up	AT4G01920	AT4G01920
AT3G28160	AT3G28160	4.51698	8.08581		AT3G28160	-0.245205	0.612621		AT3G28160	1.81231	0.857826	up	AT3G28160	AT3G28160
PGDH	AT1G17745	0.980566	1.85633		AT1G17745	-1.19319	-0.337435		AT1G17745	1.80971	0.855758	up	PGDH	AT1G17745
ATWAKL10	AT1G79680	1.69674	2.99892		AT1G79680	-0.542895	0.312195		AT1G79680	1.80887	0.85509	up	ATWAKL10	AT1G79680
AT3G50010	AT3G50010	0.374578	0.667409		AT3G50010	-0.210639	0.643554		AT3G50010	1.80775	0.854193	up	AT3G50010	AT3G50010
TPPG	AT4G22590	12.8231	22.4249		AT4G22590	-0.352942	0.498003		AT4G22590	1.80368	0.850946	up	TPPG	AT4G22590
CPuORF27	AT4G22592	12.8231	22.4249		AT4G22592	-0.352942	0.498003		AT4G22592	1.80368	0.850946	up	CPuORF27	AT4G22592
WRKY75	AT5G13080	1.18746	2.12646		AT5G13080	-1.40684	-0.562092		AT5G13080	1.79595	0.844744	up	WRKY75	AT5G13080
AT2G21820	AT2G21820	3.04718	5.20594		AT2G21820	-0.604336	0.236409		AT2G21820	1.79097	0.840745	up	AT2G21820	AT2G21820
AT5G25920	AT5G25920	0	0.0644413		AT5G25920	-0.39769	0.441397		AT5G25920	1.78892	0.839087	up	AT5G25920	AT5G25920
AT1G11362	AT1G11362	2.94448	5.17766		AT1G11362	-0.955837	-0.11695		AT1G11362	1.78867	0.838887	up	AT1G11362	AT1G11362
AT2G36690	AT2G36690	0.770164	1.25379		AT2G36690	-1.25823	-0.423419		AT2G36690	1.78363	0.834813	up	AT2G36690	AT2G36690
AT1G03850	AT1G03850	13.1699	23.114		AT1G03850	-0.238343	0.594774		AT1G03850	1.78153	0.833118	up	AT1G03850	AT1G03850
WAK3	AT1G21240	0.313814	0.599133		AT1G21240	-0.149646	0.681918		AT1G21240	1.77961	0.831564	up	WAK3	AT1G21240
AZF1	AT5G67450	1.90254	3.2855		AT5G67450	-0.353479	0.477597		AT5G67450	1.77901	0.831076	up	AZF1	AT5G67450
AT5G25260	AT5G25260	2.60888	4.55028		AT5G25260	-1.08454	-0.255017		AT5G25260	1.77709	0.829519	up	AT5G25260	AT5G25260
AT1G21320	AT1G21320	0.830111	1.39292		AT1G21320	-0.846967	-0.0241213		AT1G21320	1.76889	0.822846	up	AT1G21320	AT1G21320
AT3G22240	AT3G22240	3.01207	5.40736		AT3G22240	-0.321989	0.496464		AT3G22240	1.76351	0.818453	up	AT3G22240	AT3G22240
AT1G51860	AT1G51860	0.210026	0.367659		AT1G51860	-1.10668	-0.290387		AT1G51860	1.76087	0.816292	up	AT1G51860	AT1G51860
AT3G16150	AT3G16150	2.69266	4.67174		AT3G16150	-0.411143	0.404297		AT3G16150	1.75983	0.815439	up	AT3G16150	AT3G16150
AT1G12100	AT1G12100	2.08209	3.56796		AT1G12100	-0.00342917	0.811528		AT1G12100	1.75925	0.814957	up	AT1G12100	AT1G12100
SKS2	AT5G51480	2.89357	4.86304		AT5G51480	-0.578243	0.235622		AT5G51480	1.75791	0.813864	up	SKS2	AT5G51480
AT5G46295	AT5G46295	3.04922	5.57443		AT5G46295	-0.723994	0.0876697		AT5G46295	1.75523	0.811664	up	AT5G46295	AT5G46295
AT5G39520	AT5G39520	2.24277	4.08359		AT5G39520	-1.04059	-0.233058		AT5G39520	1.75022	0.807537	up	AT5G39520	AT5G39520
AT5G03350	AT5G03350	4.65859	7.96811		AT5G03350	0.208848	1.01149		AT5G03350	1.74429	0.802638	up	AT5G03350	AT5G03350
AT1G21520	AT1G21520	4.13983	7.1173		AT1G21520	-0.308156	0.489096		AT1G21520	1.73779	0.797252	up	AT1G21520	AT1G21520
DREB26	AT1G21910	16.3657	27.9737		AT1G21910	-0.637856	0.158418		AT1G21910	1.73661	0.796273	up	DREB26	AT1G21910
ATMDAR3	AT3G09940	1.50693	2.54923		AT3G09940	0.215653	1.00873		AT3G09940	1.73276	0.793073	up	ATMDAR3	AT3G09940
AT5G44820	AT5G44820	1.00385	1.70809		AT5G44820	-0.628697	0.164163		AT5G44820	1.73251	0.79286	up	AT5G44820	AT5G44820
AT5G43580	AT5G43580	8.71607	14.5155		AT5G43580	-0.547038	0.245548		AT5G43580	1.73218	0.792586	up	AT5G43580	AT5G43580
AT4G15610	AT4G15610	47.5832	81.4333		AT4G15610	-0.949942	-0.157697		AT4G15610	1.73177	0.792245	up	AT4G15610	AT4G15610
AT1G57650	AT1G57650	0.362751	0.604176		AT1G57650	-1.57281	-0.790337		AT1G57650	1.72008	0.782478	up	AT1G57650	AT1G57650
AT3G48650	AT3G48650	11.7448	20.1857		AT3G48650	-0.451277	0.327546		AT3G48650	1.71573	0.778824	up	AT3G48650	AT3G48650
TMAC2	AT3G02140	21.9814	36.5716		AT3G02140	-0.663249	0.114587		AT3G02140	1.71456	0.777837	up	TMAC2	AT3G02140
AT1G67365	AT1G67365	1.49127	2.41014		AT1G67365	-0.850325	-0.0750232		AT1G67365	1.71155	0.775301	up	AT1G67365	AT1G67365
AT3G29644	AT3G29644	4.91942	8.22352		AT3G29644	-0.308977	0.464716		AT3G29644	1.70964	0.773693	up	AT3G29644	AT3G29644
AT1G29290	AT1G29290	1.40003	2.31295		AT1G29290	-0.777935	-0.00655429		AT1G29290	1.7069	0.77138	up	AT1G29290	AT1G29290
FAMT	AT3G44860	2.33096	4.20377		AT3G44860	0.478451	1.24921		AT3G44860	1.70617	0.770761	up	FAMT	AT3G44860
AT1G35210	AT1G35210	4.95753	8.42241		AT1G35210	-0.851037	-0.0809278		AT1G35210	1.7054	0.770109	up	AT1G35210	AT1G35210
NIMIN-2	AT3G25882	1.3622	2.30051		AT3G25882	-0.326528	0.443316		AT3G25882	1.70508	0.769843	up	NIMIN-2	AT3G25882
AT4G17480	AT4G17480	1.20889	2.05471		AT4G17480	-0.300844	0.468812		AT4G17480	1.70486	0.769656	up	AT4G17480	AT4G17480
AT4G31875	AT4G31875	5.02039	8.39129		AT4G31875	-0.178671	0.590363		AT4G31875	1.70413	0.769034	up	AT4G31875	AT4G31875
AT1G65450	AT1G65450	0.514636	0.858131		AT1G65450	0.384492	1.15297		AT1G65450	1.70347	0.768476	up	AT1G65450	AT1G65450
AMC6	AT1G79330	1.02494	1.73685		AT1G79330	-0.264663	0.503597		AT1G79330	1.70321	0.76826	up	AMC6	AT1G79330
ORL1	AT4G08590	1.02327	1.69028		AT4G08590	-0.337504	0.430604		AT4G08590	1.70303	0.768108	up	ORL1	AT4G08590
AT5G06190	AT5G06190	0.971386	1.61204		AT5G06190	0.0887648	0.855975		AT5G06190	1.70198	0.76721	up	AT5G06190	AT5G06190
AT1G72060	AT1G72060	69.2728	115.639		AT1G72060	-1.39956	-0.633087		AT1G72060	1.70111	0.766473	up	AT1G72060	AT1G72060
AT2G04066	AT2G04066	1.21053	2.038		AT2G04066	-0.292869	0.472247		AT2G04066	1.69951	0.765116	up	AT2G04066	AT2G04066
AT2G39518	AT2G39518	6.96175	11.5706		AT2G39518	-0.965637	-0.201374		AT2G39518	1.6985	0.764263	up	AT2G39518	AT2G39518
AT1G65850	AT1G65850	0.266048	0.4434		AT1G65850	-0.572153	0.19188		AT1G65850	1.69823	0.764032	up	AT1G65850	AT1G65850
AT3G48020	AT3G48020	1.29575	2.15759		AT3G48020	-0.774211	-0.014653		AT3G48020	1.69297	0.759558	up	AT3G48020	AT3G48020
AT5G07760	AT5G07760	1.21147	2.03477		AT5G07760	-1.06335	-0.305285		AT5G07760	1.69122	0.758065	up	AT5G07760	AT5G07760
AT2G43690	AT2G43690	0.407852	0.657026		AT2G43690	-0.106453	0.648862		AT2G43690	1.688	0.755315	up	AT2G43690	AT2G43690
AT5G45840	AT5G45840	2.28145	3.83505		AT5G45840	-0.597083	0.157039		AT5G45840	1.6866	0.754122	up	AT5G45840	AT5G45840
ATMLO6	AT1G61560	2.84562	4.72901		AT1G61560	-0.951359	-0.197533		AT1G61560	1.68626	0.753826	up	ATMLO6	AT1G61560
Prx37	AT4G08770	0.572037	0.970368		AT4G08770	-1.30011	-0.54653		AT4G08770	1.68597	0.753582	up	Prx37	AT4G08770
AT5G20400	AT5G20400	6.37034	10.5196		AT5G20400	-0.417047	0.331535		AT5G20400	1.68014	0.748582	up	AT5G20400	AT5G20400
CML38	AT1G76650	19.0992	30.6931		AT1G76650	-0.655412	0.0929534		AT1G76650	1.67989	0.748366	up	CML38	AT1G76650
AGP10	AT4G09030	14.2787	23.6227		AT4G09030	-0.658525	0.0891356		AT4G09030	1.67907	0.747661	up	AGP10	AT4G09030
AT2G37540	AT2G37540	29.9446	49.6414		AT2G37540	-0.0637147	0.682429		AT2G37540	1.6773	0.746144	up	AT2G37540	AT2G37540
AGP5	AT1G35230	4.73913	7.71649		AT1G35230	-1.43081	-0.685602		AT1G35230	1.67622	0.745212	up	AGP5	AT1G35230
ATTI1	AT2G43510	9.36679	15.4421		AT2G43510	-0.485269	0.258537		AT2G43510	1.67459	0.743807	up	ATTI1	AT2G43510
AtRLP52	AT5G25910	1.84319	3.04169		AT5G25910	-0.733352	0.0100606		AT5G25910	1.67413	0.743413	up	AtRLP52	AT5G25910
AT2G41190	AT2G41190	2.78397	4.86705		AT2G41190	0.203431	0.94151		AT2G41190	1.66795	0.738079	up	AT2G41190	AT2G41190
AT1G21326	AT1G21326	7.98306	12.5649		AT1G21326	-0.674945	0.0630932		AT1G21326	1.66791	0.738038	up	AT1G21326	AT1G21326
AT4G36820	AT4G36820	2.2686	3.637		AT4G36820	0.830717	1.56713		AT4G36820	1.66602	0.736409	up	AT4G36820	AT4G36820
ATGH9A2	AT1G65610	1.04207	1.69892		AT1G65610	-0.802101	-0.0658902		AT1G65610	1.66579	0.736211	up	ATGH9A2	AT1G65610
PI	AT5G20240	1.49655	2.38612		AT5G20240	-1.29353	-0.55747		AT5G20240	1.66562	0.736063	up	PI	AT5G20240
AT1G67470	AT1G67470	3.00143	4.78453		AT1G67470	-0.660711	0.0743219		AT1G67470	1.66444	0.735033	up	AT1G67470	AT1G67470
PCR2	AT1G14870	52.4454	85.2448		AT1G14870	-1.20127	-0.466517		AT1G14870	1.66412	0.734757	up	PCR2	AT1G14870
CYP705A33	AT3G20960	2.34975	3.81169		AT3G20960	-0.614086	0.116932		AT3G20960	1.65981	0.731018	up	CYP705A33	AT3G20960
CRK4	AT3G45860	3.22692	5.32487		AT3G45860	-0.30638	0.423876		AT3G45860	1.65893	0.730256	up	CRK4	AT3G45860
CPK31	AT4G04695	2.283	3.69879		AT4G04695	-0.680733	0.0493805		AT4G04695	1.65877	0.730113	up	CPK31	AT4G04695
AT2G36780	AT2G36780	2.35721	3.86105		AT2G36780	-0.822079	-0.0925536		AT2G36780	1.65809	0.729526	up	AT2G36780	AT2G36780
AT1G64160	AT1G64160	1.43634	2.34112		AT1G64160	-0.324764	0.404188		AT1G64160	1.65743	0.728952	up	AT1G64160	AT1G64160
AT2G46940	AT2G46940	1.93845	3.15287		AT2G46940	-0.536166	0.189373		AT2G46940	1.65352	0.725539	up	AT2G46940	AT2G46940
GDG1	AT5G13320	0.397529	0.7173		AT5G13320	0.00145292	0.725605		AT5G13320	1.65193	0.724152	up	GDG1	AT5G13320
AT5G01740	AT5G01740	4.16089	6.5036		AT5G01740	-1.13515	-0.41102		AT5G01740	1.65191	0.724131	up	AT5G01740	AT5G01740
AT1G43060	AT1G43060	0.0645227	0.110785		AT1G43060	-0.731903	-0.00877969		AT1G43060	1.65075	0.723123	up	AT1G43060	AT1G43060
AT5G52190	AT5G52190	77.6235	125.71		AT5G52190	-0.513316	0.207977		AT5G52190	1.64866	0.721293	up	AT5G52190	AT5G52190
AT3G51340	AT3G51340	2.12114	3.44525		AT3G51340	-0.699823	0.02012		AT3G51340	1.64712	0.719943	up	AT3G51340	AT3G51340
AT4G01700	AT4G01700	21.7682	34.3519		AT4G01700	-0.67364	0.0461899		AT4G01700	1.64699	0.71983	up	AT4G01700	AT4G01700
WRKY70	AT3G56400	10.648	17.2892		AT3G56400	-0.671147	0.048494		AT3G56400	1.64677	0.719641	up	WRKY70	AT3G56400
AT4G04223	AT4G04223	5.94258	9.49134		AT4G04223	-0.468804	0.248811		AT4G04223	1.64446	0.717615	up	AT4G04223	AT4G04223
AT4G13320	AT4G13320	3.06662	4.98147		AT4G13320	-0.547554	0.16784		AT4G13320	1.64193	0.715393	up	AT4G13320	AT4G13320
DMR6	AT5G24530	36.2063	58.0262		AT5G24530	-0.858138	-0.143482		AT5G24530	1.64109	0.714656	up	DMR6	AT5G24530
ATCMPG1	AT1G66160	10.4375	16.6688		AT1G66160	-0.810385	-0.0957747		AT1G66160	1.64104	0.714611	up	ATCMPG1	AT1G66160
AT4G23215	AT4G23215	7.2725	11.745		AT4G23215	-1.11473	-0.400737		AT4G23215	1.64034	0.713997	up	AT4G23215	AT4G23215
AT2G35075	AT2G35075	0.583014	0.95677		AT2G35075	-0.342388	0.371466		AT2G35075	1.64018	0.713854	up	AT2G35075	AT2G35075
AT3G62040	AT3G62040	0.825431	1.34043		AT3G62040	-0.298763	0.412361		AT3G62040	1.63708	0.711123	up	AT3G62040	AT3G62040
AT3G60940	AT3G60940	0.77409	1.24074		AT3G60940	-0.167484	0.542776		AT3G60940	1.6361	0.71026	up	AT3G60940	AT3G60940
AT2G43140	AT2G43140	5.35752	8.13861		AT2G43140	-0.67489	0.0341271		AT2G43140	1.63469	0.709018	up	AT2G43140	AT2G43140
YLS5	AT2G38860	7.87209	12.595		AT2G38860	-1.14979	-0.441305		AT2G38860	1.63409	0.708485	up	YLS5	AT2G38860
AT3G16450	AT3G16450	16.6597	26.4262		AT3G16450	-0.697919	0.00968075		AT3G16450	1.63308	0.7076	up	AT3G16450	AT3G16450
AT2G22482	AT2G22482	2.19664	3.49387		AT2G22482	-0.302765	0.40349		AT2G22482	1.63156	0.706256	up	AT2G22482	AT2G22482
AT5G38240	AT5G38240	0.794303	1.26177		AT5G38240	-0.341317	0.364901		AT5G38240	1.63152	0.706217	up	AT5G38240	AT5G38240
CLO-3	AT2G33380	7.3469	12.6077		AT2G33380	-0.172508	0.533187		AT2G33380	1.63093	0.705695	up	CLO-3	AT2G33380
AT1G33030	AT1G33030	1.42404	2.32224		AT1G33030	-1.21487	-0.509436		AT1G33030	1.63063	0.705433	up	AT1G33030	AT1G33030
AT1G72070	AT1G72070	27.788	44.5024		AT1G72070	-1.02965	-0.324508		AT1G72070	1.63031	0.705144	up	AT1G72070	AT1G72070
CRK20	AT4G23280	0.976118	1.59256		AT4G23280	-0.907808	-0.202853		AT4G23280	1.63009	0.704955	up	CRK20	AT4G23280
AT1G02360	AT1G02360	19.1647	30.7832		AT1G02360	-0.764069	-0.0592845		AT1G02360	1.6299	0.704784	up	AT1G02360	AT1G02360
AT1G61415	AT1G61415	0.89865	1.43969		AT1G61415	-0.754175	-0.0509381		AT1G61415	1.62815	0.703237	up	AT1G61415	AT1G61415
AT3G20370	AT3G20370	2.82901	4.45361		AT3G20370	-0.00122531	0.700049		AT3G20370	1.62594	0.701275	up	AT3G20370	AT3G20370
RVE2	AT5G37260	10.6621	17.1222		AT5G37260	-0.126502	0.574549		AT5G37260	1.62569	0.701051	up	RVE2	AT5G37260
PSY1	AT5G58650	52.1986	83.1504		AT5G58650	-0.536323	0.164483		AT5G58650	1.62541	0.700806	up	PSY1	AT5G58650
AT4G16563	AT4G16563	17.9031	28.5596		AT4G16563	-0.375337	0.32459		AT4G16563	1.62442	0.699928	up	AT4G16563	AT4G16563
ATERF-1	AT4G17500	32.5484	52.3059		AT4G17500	-0.720289	-0.0222727		AT4G17500	1.62227	0.698016	up	ATERF-1	AT4G17500
AT5G42530	AT5G42530	52.254	83.3117		AT5G42530	-0.652159	0.0453625		AT5G42530	1.62172	0.697522	up	AT5G42530	AT5G42530
AT1G50750	AT1G50750	0.343407	0.544361		AT1G50750	-0.815507	-0.118275		AT1G50750	1.62139	0.697232	up	AT1G50750	AT1G50750
AT3G46280	AT3G46280	4.45767	7.09469		AT3G46280	-0.848362	-0.151274		AT3G46280	1.62123	0.697087	up	AT3G46280	AT3G46280
AT4G18250	AT4G18250	2.22518	3.54007		AT4G18250	-0.382897	0.313612		AT4G18250	1.62058	0.69651	up	AT4G18250	AT4G18250
AT1G72416	AT1G72416	54.5891	84.552		AT1G72416	-0.391979	0.303453		AT1G72416	1.61937	0.695432	up	AT1G72416	AT1G72416
AT1G71140	AT1G71140	1.17378	1.78332		AT1G71140	-0.720692	-0.0264053		AT1G71140	1.61808	0.694287	up	AT1G71140	AT1G71140
BT1	AT5G63160	260.917	413.891		AT5G63160	0.128953	0.821955		AT5G63160	1.61664	0.693002	up	BT1	AT5G63160
AIF1	AT3G05800	8.00489	12.7249		AT3G05800	-0.0736945	0.618159		AT3G05800	1.61536	0.691854	up	AIF1	AT3G05800
AT3G57460	AT3G57460	3.0955	4.96155		AT3G57460	-0.39443	0.296694		AT3G57460	1.61454	0.691124	up	AT3G57460	AT3G57460
AT3G60286	AT3G60286	4.07864	6.37451		AT3G60286	-0.241906	0.447292		AT3G60286	1.61239	0.689199	up	AT3G60286	AT3G60286
TCH4	AT5G57560	351.171	559.47		AT5G57560	-0.557612	0.129345		AT5G57560	1.60988	0.686957	up	TCH4	AT5G57560
AT3G57450	AT3G57450	40.5446	64.1101		AT3G57450	-0.836132	-0.150137		AT3G57450	1.60881	0.685995	up	AT3G57450	AT3G57450
ATMES7	AT2G23560	1.08563	1.6784		AT2G23560	-0.394339	0.291354		AT2G23560	1.60847	0.685692	up	ATMES7	AT2G23560
AT1G03660	AT1G03660	4.57293	7.35061		AT1G03660	-0.318288	0.366143		AT1G03660	1.60707	0.684432	up	AT1G03660	AT1G03660
AT5G12930	AT5G12930	3.77829	5.97114		AT5G12930	-1.24495	-0.563018		AT5G12930	1.60429	0.681936	up	AT5G12930	AT5G12930
AT5G55450	AT5G55450	6.51667	10.036		AT5G55450	0.068289	0.749012		AT5G55450	1.60294	0.680723	up	AT5G55450	AT5G55450
WAKL2	AT1G16130	8.82966	14.1297		AT1G16130	-0.508292	0.171721		AT1G16130	1.60215	0.680014	up	WAKL2	AT1G16130
AT5G35732	AT5G35732	4.85446	7.48328		AT5G35732	-0.341846	0.336672		AT5G35732	1.60049	0.678518	up	AT5G35732	AT5G35732
ATERF6	AT4G17490	13.6274	21.7057		AT4G17490	-0.707782	-0.0303001		AT4G17490	1.59935	0.677482	up	ATERF6	AT4G17490
AT5G52760	AT5G52760	1.54572	2.31845		AT5G52760	-1.25136	-0.574031		AT5G52760	1.59918	0.67733	up	AT5G52760	AT5G52760
SOB5	AT5G08150	8.44028	13.0483		AT5G08150	-0.600248	0.0759416		AT5G08150	1.59791	0.676189	up	SOB5	AT5G08150
ATGSTU8	AT3G09270	1.45209	2.21898		AT3G09270	-0.637233	0.0383088		AT3G09270	1.5972	0.675541	up	ATGSTU8	AT3G09270
AT3G22183	AT3G22183	4.62493	7.04143		AT3G22183	-0.277115	0.398426		AT3G22183	1.5972	0.675541	up	AT3G22183	AT3G22183
ATMYB2	AT2G47190	0.997187	1.53538		AT2G47190	-1.14542	-0.470361		AT2G47190	1.59667	0.675064	up	ATMYB2	AT2G47190
AT5G55560	AT5G55560	1.52508	2.40833		AT5G55560	-0.487798	0.187069		AT5G55560	1.59645	0.674867	up	AT5G55560	AT5G55560
AT1G26420	AT1G26420	5.95502	9.46049		AT1G26420	-1.11815	-0.444866		AT1G26420	1.5947	0.673287	up	AT1G26420	AT1G26420
HR3	AT3G50470	10.4296	16.271		AT3G50470	-0.649986	0.0218004		AT3G50470	1.59304	0.671787	up	HR3	AT3G50470
NDR1	AT3G20600	3.05468	4.67044		AT3G20600	-0.491802	0.178869		AT3G20600	1.59181	0.670671	up	NDR1	AT3G20600
JAL22	AT2G39310	21.759	33.8562		AT2G39310	-0.721555	-0.0510489		AT2G39310	1.59163	0.670506	up	JAL22	AT2G39310
AT2G23690	AT2G23690	6.43236	10.0695		AT2G23690	-0.512602	0.156208		AT2G23690	1.58976	0.66881	up	AT2G23690	AT2G23690
CXC750	AT1G31580	32.4558	51.2745		AT1G31580	-0.240553	0.427802		AT1G31580	1.58926	0.668355	up	CXC750	AT1G31580
AT1G22110	AT1G22110	0.680984	1.04133		AT1G22110	-0.517693	0.146819		AT1G22110	1.58503	0.664512	up	AT1G22110	AT1G22110
AT2G46890	AT2G46890	1.89144	2.9372		AT2G46890	-0.0865825	0.577867		AT2G46890	1.58496	0.664449	up	AT2G46890	AT2G46890
NRT1.5	AT1G32450	0.663869	1.03564		AT1G32450	-0.0802188	0.583612		AT1G32450	1.58428	0.663831	up	NRT1.5	AT1G32450
AT2G31945	AT2G31945	7.82419	12.0344		AT2G31945	-0.741131	-0.0774482		AT2G31945	1.58412	0.663683	up	AT2G31945	AT2G31945
AT3G56360	AT3G56360	58.0762	90.3686		AT3G56360	-0.140684	0.520662		AT3G56360	1.58156	0.661346	up	AT3G56360	AT3G56360
AT5G39670	AT5G39670	3.45163	5.18368		AT5G39670	-0.76384	-0.102947		AT5G39670	1.58106	0.660892	up	AT5G39670	AT5G39670
CYP72A9	AT3G14630	0.788285	1.24221		AT3G14630	-0.818924	-0.159025		AT3G14630	1.57997	0.659899	up	CYP72A9	AT3G14630
AT4G20325	AT4G20325	1.46496	2.29215		AT4G20325	0.0647464	0.720822		AT4G20325	1.57579	0.656076	up	AT4G20325	AT4G20325
PLA IIA	AT2G26560	177.805	277.712		AT2G26560	-0.634299	0.0216672		AT2G26560	1.57567	0.655966	up	PLA IIA	AT2G26560
AT1G53340	AT1G53340	1.24466	1.91381		AT1G53340	-0.530008	0.123186		AT1G53340	1.57265	0.653194	up	AT1G53340	AT1G53340
AT2G30930	AT2G30930	178.637	276.948		AT2G30930	-0.586324	0.066721		AT2G30930	1.57248	0.653045	up	AT2G30930	AT2G30930
TIFY5B	AT2G34600	2.09678	3.27934		AT2G34600	-0.405987	0.246818		AT2G34600	1.57222	0.652805	up	TIFY5B	AT2G34600
ATSOS3	AT5G24270	9.59859	14.7817		AT5G24270	-0.41251	0.237251		AT5G24270	1.56891	0.649761	up	ATSOS3	AT5G24270
AT3G29034	AT3G29034	5.4638	8.3824		AT3G29034	-0.681111	-0.0360254		AT3G29034	1.56383	0.645086	up	AT3G29034	AT3G29034
AT2G44670	AT2G44670	97.92	149.925		AT2G44670	0.0749715	0.719853		AT2G44670	1.56361	0.644882	up	AT2G44670	AT2G44670
CPK22	AT4G04710	0.674928	1.04781		AT4G04710	-0.713337	-0.0696993		AT4G04710	1.56226	0.643638	up	CPK22	AT4G04710
ATMYB3R5	AT5G02320	4.40936	6.77729		AT5G02320	-0.530822	0.110522		AT5G02320	1.55978	0.641344	up	ATMYB3R5	AT5G02320
AT1G50740	AT1G50740	22.2184	33.913		AT1G50740	-0.519726	0.121164		AT1G50740	1.55929	0.64089	up	AT1G50740	AT1G50740
AT4G14370	AT4G14370	2.23808	3.51134		AT4G14370	-0.912648	-0.271857		AT4G14370	1.55918	0.640791	up	AT4G14370	AT4G14370
AT5G25250	AT5G25250	25.685	39.5409		AT5G25250	-0.744071	-0.103495		AT5G25250	1.55895	0.640577	up	AT5G25250	AT5G25250
XTH16	AT3G23730	29.3191	44.6786		AT3G23730	-0.399919	0.239814		AT3G23730	1.55804	0.639734	up	XTH16	AT3G23730
AT1G59710	AT1G59710	17.1553	26.1313		AT1G59710	-0.408868	0.230489		AT1G59710	1.55764	0.639357	up	AT1G59710	AT1G59710
AT5G54145	AT5G54145	17.9645	27.3904		AT5G54145	0.0170709	0.656134		AT5G54145	1.55732	0.639064	up	AT5G54145	AT5G54145
AtRLP12	AT1G71400	2.56451	3.94331		AT1G71400	-0.281876	0.355153		AT1G71400	1.55512	0.637029	up	AtRLP12	AT1G71400
PHI-1	AT1G35140	61.5547	93.9815		AT1G35140	-0.53613	0.100574		AT1G35140	1.55477	0.636704	up	PHI-1	AT1G35140
AT3G15518	AT3G15518	8.97792	13.9113		AT3G15518	-0.652817	-0.016702		AT3G15518	1.55414	0.636115	up	AT3G15518	AT3G15518
COBL5	AT5G60950	5.60155	8.48679		AT5G60950	-0.664808	-0.0287894		AT5G60950	1.55404	0.636019	up	COBL5	AT5G60950
AT1G71490	AT1G71490	0.770954	1.14978		AT1G71490	-0.433878	0.200188		AT1G71490	1.55193	0.634065	up	AT1G71490	AT1G71490
CYP707A3	AT5G45340	1.94914	2.94161		AT5G45340	-0.717256	-0.0838429		AT5G45340	1.55123	0.633413	up	CYP707A3	AT5G45340
VSR3;3	AT1G30900	1.37606	2.01404		AT1G30900	-0.97216	-0.340948		AT1G30900	1.54887	0.631212	up	VSR3;3	AT1G30900
AT3G25490	AT3G25490	1.88697	2.86975		AT3G25490	-0.0496807	0.581341		AT3G25490	1.54866	0.631021	up	AT3G25490	AT3G25490
ATEXO70E2	AT5G61010	6.34829	9.74555		AT5G61010	-0.752925	-0.123261		AT5G61010	1.5472	0.629664	up	ATEXO70E2	AT5G61010
AT5G40090	AT5G40090	0.71461	1.11488		AT5G40090	-0.330568	0.295435		AT5G40090	1.54328	0.626003	up	AT5G40090	AT5G40090
AACT1	AT5G61160	21.952	32.0531		AT5G61160	-0.596713	0.0292555		AT5G61160	1.54325	0.625969	up	AACT1	AT5G61160
AT1G50110	AT1G50110	1.25165	1.8929		AT1G50110	-0.476904	0.148604		AT1G50110	1.54275	0.625508	up	AT1G50110	AT1G50110
ATXTH18	AT4G30280	39.178	58.6085		AT4G30280	-0.821468	-0.196146		AT4G30280	1.54256	0.625322	up	ATXTH18	AT4G30280
AT4G25580	AT4G25580	3.63184	5.54133		AT4G25580	-0.520734	0.104099		AT4G25580	1.54203	0.624833	up	AT4G25580	AT4G25580
EDS5	AT4G39030	1.49651	2.28084		AT4G39030	-0.625861	-0.00145213		AT4G39030	1.54158	0.624408	up	EDS5	AT4G39030
GST11	AT1G02920	121.688	185.91		AT1G02920	-0.903609	-0.279881		AT1G02920	1.54085	0.623728	up	GST11	AT1G02920
ATOPT1	AT5G55930	41.8012	63.5285		AT5G55930	-0.518697	0.104965		AT5G55930	1.54078	0.623661	up	ATOPT1	AT5G55930
AT4G01350	AT4G01350	0.531137	0.806987		AT4G01350	-0.646421	-0.0240073		AT4G01350	1.53945	0.622414	up	AT4G01350	AT4G01350
DIN9	AT1G67070	5.55936	8.42277		AT1G67070	-0.762785	-0.140987		AT1G67070	1.53879	0.621799	up	DIN9	AT1G67070
AT3G09490	AT3G09490	1.30821	1.94164		AT3G09490	-0.664962	-0.0439105		AT3G09490	1.538	0.621051	up	AT3G09490	AT3G09490
AT4G11890	AT4G11890	9.49234	14.5154		AT4G11890	-0.923675	-0.303575		AT4G11890	1.53698	0.6201	up	AT4G11890	AT4G11890
ATEXO70B2	AT1G07000	26.1977	39.1828		AT1G07000	-0.605937	0.0136325		AT1G07000	1.53642	0.61957	up	ATEXO70B2	AT1G07000
AT1G19380	AT1G19380	72.1007	108.379		AT1G19380	-0.566162	0.0505842		AT1G19380	1.53341	0.616746	up	AT1G19380	AT1G19380
AT5G64850	AT5G64850	13.2605	20.0042		AT5G64850	0.212559	0.829215		AT5G64850	1.53332	0.616657	up	AT5G64850	AT5G64850
AT4G36052	AT4G36052	5.51394	7.53018		AT4G36052	0.340161	0.953919		AT4G36052	1.53024	0.613759	up	AT4G36052	AT4G36052
WAK1	AT1G21250	2.65597	4.26452		AT1G21250	-0.477544	0.135648		AT1G21250	1.52964	0.613192	up	WAK1	AT1G21250
AT5G02230	AT5G02230	1.13994	1.71762		AT5G02230	-0.690958	-0.078862		AT5G02230	1.52848	0.612096	up	AT5G02230	AT5G02230
AT4G03460	AT4G03460	0.67384	1.01053		AT4G03460	-0.342043	0.268798		AT4G03460	1.52715	0.610841	up	AT4G03460	AT4G03460
AT1G09794	AT1G09794	3.49365	5.25738		AT1G09794	-0.286138	0.323657		AT1G09794	1.52604	0.609795	up	AT1G09794	AT1G09794
LSH8	AT1G16910	1.4122	2.12019		AT1G16910	0.11511	0.724742		AT1G16910	1.52587	0.609632	up	LSH8	AT1G16910
ATUTR1	AT2G02810	3.95579	5.92589		AT2G02810	-0.410916	0.197527		AT2G02810	1.52461	0.608443	up	ATUTR1	AT2G02810
NRPD7	AT3G22900	1.82503	2.73244		AT3G22900	-0.430555	0.177734		AT3G22900	1.52445	0.608289	up	NRPD7	AT3G22900
ATP5CS	AT2G39800	26.6282	40.9863		AT2G39800	-0.0759176	0.529702		AT2G39800	1.52163	0.605619	up	ATP5CS	AT2G39800
AT1G27330	AT1G27330	21.8058	32.4648		AT1G27330	-0.193566	0.411921		AT1G27330	1.52149	0.605486	up	AT1G27330	AT1G27330
ANAC019	AT1G52890	2.14801	3.34959		AT1G52890	-0.468892	0.135361		AT1G52890	1.52019	0.604253	up	ANAC019	AT1G52890
AT5G62150	AT5G62150	3.22971	4.82171		AT5G62150	-0.211056	0.392828		AT5G62150	1.5198	0.603884	up	AT5G62150	AT5G62150
UNE15	AT4G13560	3.13376	4.63686		AT4G13560	-0.0390571	0.563861		AT4G13560	1.51879	0.602918	up	UNE15	AT4G13560
ANAC087	AT5G18270	1.25122	1.86456		AT5G18270	-0.588464	0.0141026		AT5G18270	1.51842	0.602567	up	ANAC087	AT5G18270
AT1G12200	AT1G12200	2.63794	3.95474		AT1G12200	-0.733827	-0.131357		AT1G12200	1.51831	0.60247	up	AT1G12200	AT1G12200
AT5G28630	AT5G28630	23.0359	33.8017		AT5G28630	-0.627419	-0.0252994		AT5G28630	1.51795	0.60212	up	AT5G28630	AT5G28630
AT1G14250	AT1G14250	1.77072	2.63994		AT1G14250	-0.0397981	0.562211		AT1G14250	1.51783	0.602009	up	AT1G14250	AT1G14250
MERI5B	AT4G30270	331.427	499.28		AT4G30270	-0.695959	-0.0945527		AT4G30270	1.5172	0.601407	up	MERI5B	AT4G30270
AT3G16990	AT3G16990	3.93996	5.91967		AT3G16990	-0.411111	0.189989		AT3G16990	1.51687	0.601101	up	AT3G16990	AT3G16990
AT4G37530	AT4G37530	18.0954	27.0539		AT4G37530	-0.704306	-0.104244		AT4G37530	1.51578	0.600062	up	AT4G37530	AT4G37530
UGT71B6	AT3G21780	3.83763	5.76918		AT3G21780	-0.592624	0.00721518		AT3G21780	1.51555	0.599839	up	UGT71B6	AT3G21780
AT1G52100	AT1G52100	2.89947	4.32483		AT1G52100	-0.987683	-0.388829		AT1G52100	1.51451	0.598854	up	AT1G52100	AT1G52100
AT2G18690	AT2G18690	46.2486	69.0377		AT2G18690	-0.92642	-0.328595		AT2G18690	1.51343	0.597825	up	AT2G18690	AT2G18690
ATPOX	AT3G30775	1310.01	1948.27		AT3G30775	0.0855398	0.683221		AT3G30775	1.51328	0.597681	up	ATPOX	AT3G30775
AT1G58160	AT1G58160	3.07174	4.55811		AT1G58160	0.0682553	0.665706		AT1G58160	1.51304	0.59745	up	AT1G58160	AT1G58160
CIPK15	AT5G01810	124.813	185.073		AT5G01810	-0.135493	0.459588		AT5G01810	1.51056	0.595081	up	CIPK15	AT5G01810
AT1G09480	AT1G09480	3.74351	5.53909		AT1G09480	-0.475899	0.11901		AT1G09480	1.51038	0.594909	up	AT1G09480	AT1G09480
AT3G11340	AT3G11340	1.19496	1.77412		AT3G11340	-1.7665	-1.17444		AT3G11340	1.5074	0.59206	up	AT3G11340	AT3G11340
AT1G72120	AT1G72120	1.57011	2.32331		AT1G72120	-0.965767	-0.374578		AT1G72120	1.50649	0.591189	up	AT1G72120	AT1G72120
AT5G64120	AT5G64120	26.4114	39.2035		AT5G64120	-0.823671	-0.232617		AT5G64120	1.50635	0.591054	up	AT5G64120	AT5G64120
AT1G25400	AT1G25400	95.247	140.705		AT1G25400	-0.486536	0.101832		AT1G25400	1.50355	0.588369	up	AT1G25400	AT1G25400
AT5G39090	AT5G39090	0.823477	1.19803		AT5G39090	-0.80068	-0.212328		AT5G39090	1.50353	0.588352	up	AT5G39090	AT5G39090
AT5G01015	AT5G01015	9.78393	14.4951		AT5G01015	0.842877	1.43092		AT5G01015	1.50321	0.588042	up	AT5G01015	AT5G01015
AT3G01290	AT3G01290	259.791	384.102		AT3G01290	-0.535803	0.0513837		AT3G01290	1.50231	0.587186	up	AT3G01290	AT3G01290
AT4G02850	AT4G02850	3.60993	5.22888		AT4G02850	0.342564	0.929047		AT4G02850	1.50158	0.586483	up	AT4G02850	AT4G02850
AT4G20362	AT4G20362	22.796	33.3827		AT4G20362	-0.0240402	0.561928		AT4G20362	1.50105	0.585968	up	AT4G20362	AT4G20362
AT2G22790	AT2G22790	2.23558	3.23261		AT2G22790	-0.14437	0.441379		AT2G22790	1.50082	0.58575	up	AT2G22790	AT2G22790
AT1G51850	AT1G51850	1.31182	1.96854		AT1G51850	-0.761498	-0.175815		AT1G51850	1.50075	0.585684	up	AT1G51850	AT1G51850
CCoAOMT1	AT4G34050	30.2241	19.786		AT4G34050	0.341959	-0.24343		AT4G34050	-1.50044	-0.585389	down	CCoAOMT1	AT4G34050
AT3G19390	AT3G19390	20.9217	13.5687		AT3G19390	-0.109097	-0.69506		AT3G19390	-1.50104	-0.585964	down	AT3G19390	AT3G19390
AT3G26840	AT3G26840	4.67101	2.84976		AT3G26840	-0.606843	-1.19315		AT3G26840	-1.5014	-0.586307	down	AT3G26840	AT3G26840
AT2G37900	AT2G37900	1.10872	0.727541		AT2G37900	0.0904282	-0.496073		AT2G37900	-1.5016	-0.586501	down	AT2G37900	AT2G37900
IAA3	AT1G04240	111.163	70.4086		AT1G04240	0.491577	-0.0955721		AT1G04240	-1.50228	-0.587149	down	IAA3	AT1G04240
UNE10	AT4G00050	3.69384	2.37787		AT4G00050	0.510475	-0.077474		AT4G00050	-1.50311	-0.587949	down	UNE10	AT4G00050
AT3G47380	AT3G47380	7.8309	4.92118		AT3G47380	-0.00159756	-0.590994		AT3G47380	-1.50462	-0.589396	down	AT3G47380	AT3G47380
PIL2	AT3G62090	2.71131	1.74685		AT3G62090	-0.40189	-0.992204		AT3G62090	-1.50557	-0.590314	down	PIL2	AT3G62090
AT1G62050	AT1G62050	3.53835	2.28858		AT1G62050	0.433557	-0.156896		AT1G62050	-1.50572	-0.590453	down	AT1G62050	AT1G62050
QUL1	AT1G13860	3.40426	2.15691		AT1G13860	0.219362	-0.371943		AT1G13860	-1.50661	-0.591305	down	QUL1	AT1G13860
AAP6	AT5G49630	10.1106	6.60979		AT5G49630	0.271952	-0.319445		AT5G49630	-1.5067	-0.591397	down	AAP6	AT5G49630
AT3G43690	AT3G43690	7.45758	4.8723		AT3G43690	-0.0488043	-0.6414		AT3G43690	-1.50796	-0.592596	down	AT3G43690	AT3G43690
AT3G18490	AT3G18490	66.6713	43.545		AT3G18490	0.484653	-0.109386		AT3G18490	-1.50947	-0.59404	down	AT3G18490	AT3G18490
AT5G57887	AT5G57887	96.6918	58.7702		AT5G57887	0.0183493	-0.575987		AT5G57887	-1.50978	-0.594336	down	AT5G57887	AT5G57887
CDC27a	AT3G16320	0.915358	0.595988		AT3G16320	0.736791	0.141985		AT3G16320	-1.51027	-0.594806	down	CDC27a	AT3G16320
AT5G24580	AT5G24580	28.9062	18.8188		AT5G24580	0.510119	-0.0848357		AT5G24580	-1.51043	-0.594955	down	AT5G24580	AT5G24580
ATPIN7	AT1G23080	59.8418	39.0231		AT1G23080	0.135019	-0.460242		AT1G23080	-1.51075	-0.595261	down	ATPIN7	AT1G23080
AT1G21050	AT1G21050	46.9905	30.366		AT1G21050	0.295848	-0.300187		AT1G21050	-1.51156	-0.596035	down	AT1G21050	AT1G21050
MYB43	AT5G16600	1.58967	1.00816		AT5G16600	0.525453	-0.0709739		AT5G16600	-1.51197	-0.596427	down	MYB43	AT5G16600
AT5G51670	AT5G51670	7.21916	4.67602		AT5G51670	0.269705	-0.326784		AT5G51670	-1.51203	-0.596488	down	AT5G51670	AT5G51670
PGSIP1	AT3G18660	2.03957	1.32295		AT3G18660	0.465992	-0.13148		AT3G18660	-1.51306	-0.597472	down	PGSIP1	AT3G18660
AtMYB47	AT1G18710	3.50897	2.2797		AT1G18710	0.536984	-0.0610124		AT1G18710	-1.51361	-0.597996	down	AtMYB47	AT1G18710
AT2G35859	AT2G35859	5.88404	3.7451		AT2G35859	0.417527	-0.182561		AT2G35859	-1.51581	-0.600088	down	AT2G35859	AT2G35859
AT3G08660	AT3G08660	1.92087	1.2199		AT3G08660	0.130714	-0.470281		AT3G08660	-1.51676	-0.600995	down	AT3G08660	AT3G08660
AT3G14900	AT3G14900	1.46914	0.96165		AT3G14900	-0.028897	-0.6304		AT3G14900	-1.5173	-0.601503	down	AT3G14900	AT3G14900
CPuORF26	AT4G12432	1.18716	0.774179		AT4G12432	0.221773	-0.380235		AT4G12432	-1.51783	-0.602008	down	CPuORF26	AT4G12432
TPPF	AT4G12430	1.18716	0.774179		AT4G12430	0.221773	-0.380235		AT4G12430	-1.51783	-0.602008	down	TPPF	AT4G12430
AT5G22580	AT5G22580	20.5145	13.4773		AT5G22580	0.122145	-0.480025		AT5G22580	-1.518	-0.60217	down	AT5G22580	AT5G22580
AT1G72230	AT1G72230	3.41226	2.20794		AT1G72230	0.428214	-0.174669		AT1G72230	-1.51875	-0.602883	down	AT1G72230	AT1G72230
AT5G12300	AT5G12300	1.59645	1.03436		AT5G12300	0.274337	-0.328739		AT5G12300	-1.51895	-0.603076	down	AT5G12300	AT5G12300
AT3G01670	AT3G01670	20.4671	13.377		AT3G01670	0.0352046	-0.567994		AT3G01670	-1.51908	-0.603199	down	AT3G01670	AT3G01670
AT4G23500	AT4G23500	4.69712	3.04024		AT4G23500	0.15192	-0.45138		AT4G23500	-1.51919	-0.6033	down	AT4G23500	AT4G23500
AT1G67900	AT1G67900	159.067	99.1809		AT1G67900	0.649768	0.0459538		AT1G67900	-1.51973	-0.603814	down	AT1G67900	AT1G67900
SAUR68	AT1G29510	17.0043	10.9645		AT1G29510	0.505077	-0.0988329		AT1G29510	-1.51983	-0.603909	down	SAUR68	AT1G29510
AT1G68810	AT1G68810	17.8106	11.5141		AT1G68810	0.489365	-0.114547		AT1G68810	-1.51983	-0.603911	down	AT1G68810	AT1G68810
AT1G21140	AT1G21140	1.85955	1.16876		AT1G21140	0.46598	-0.138258		AT1G21140	-1.52018	-0.604239	down	AT1G21140	AT1G21140
NRT1.7	AT1G69870	22.6041	13.9461		AT1G69870	-0.449549	-1.05408		AT1G69870	-1.52049	-0.604535	down	NRT1.7	AT1G69870
BRL1	AT1G55610	0.871943	0.559149		AT1G55610	0.121628	-0.483027		AT1G55610	-1.52061	-0.604654	down	BRL1	AT1G55610
AT1G62760	AT1G62760	1.8878	1.22		AT1G62760	-0.496182	-1.10246		AT1G62760	-1.52232	-0.606273	down	AT1G62760	AT1G62760
AGC2	AT3G25250	7.30014	5.05827		AT3G25250	0.361994	-0.244546		AT3G25250	-1.5226	-0.60654	down	AGC2	AT3G25250
ATCKX6	AT1G75450	2.58614	1.70794		AT1G75450	-0.456539	-1.06348		AT1G75450	-1.52303	-0.606945	down	ATCKX6	AT1G75450
AT4G15670	AT4G15670	10.151	6.59386		AT4G15670	0.715762	0.108734		AT4G15670	-1.52312	-0.607028	down	AT4G15670	AT4G15670
AT5G25460	AT5G25460	289.393	187.43		AT5G25460	0.241947	-0.365269		AT5G25460	-1.52332	-0.607216	down	AT5G25460	AT5G25460
ENODL18	AT1G08500	2.56697	1.64717		AT1G08500	-0.0301754	-0.637497		AT1G08500	-1.52343	-0.607321	down	ENODL18	AT1G08500
AT1G74870	AT1G74870	6.96058	4.70586		AT1G74870	0.0690228	-0.538743		AT1G74870	-1.5239	-0.607766	down	AT1G74870	AT1G74870
RAP2.9	AT4G06746	22.9211	14.1551		AT4G06746	0.230453	-0.378329		AT4G06746	-1.52497	-0.608783	down	RAP2.9	AT4G06746
AT5G47330	AT5G47330	3.06974	1.83552		AT5G47330	0.534451	-0.074779		AT5G47330	-1.52545	-0.609231	down	AT5G47330	AT5G47330
AT5G49660	AT5G49660	13.2943	8.58062		AT5G49660	0.0939528	-0.515806		AT5G49660	-1.526	-0.609759	down	AT5G49660	AT5G49660
AT5G45650	AT5G45650	4.33481	2.78299		AT5G45650	0.391129	-0.218766		AT5G45650	-1.52615	-0.609894	down	AT5G45650	AT5G45650
MUM2	AT5G63800	38.3979	24.7516		AT5G63800	0.06235	-0.54764		AT5G63800	-1.52625	-0.60999	down	MUM2	AT5G63800
AT4G32290	AT4G32290	17.341	11.0858		AT4G32290	0.342602	-0.267819		AT4G32290	-1.5267	-0.610421	down	AT4G32290	AT4G32290
AT2G35760	AT2G35760	2.7723	1.83092		AT2G35760	0.1961	-0.414379		AT2G35760	-1.52677	-0.61048	down	AT2G35760	AT2G35760
AT5G34790	AT5G34790	1.18678	0.755682		AT5G34790	0.209959	-0.400973		AT5G34790	-1.52724	-0.610931	down	AT5G34790	AT5G34790
ATKUP9	AT4G19960	5.3233	3.40737		AT4G19960	0.0704699	-0.541889		AT4G19960	-1.52876	-0.612359	down	ATKUP9	AT4G19960
AT3G49220	AT3G49220	24.9024	15.6053		AT3G49220	0.379013	-0.233367		AT3G49220	-1.52878	-0.61238	down	AT3G49220	AT3G49220
LOX2	AT3G45140	39.6468	22.4275		AT3G45140	0.75256	0.139913		AT3G45140	-1.52906	-0.612647	down	LOX2	AT3G45140
ATCSLA9	AT5G03760	11.993	7.71629		AT5G03760	0.513111	-0.100235		AT5G03760	-1.5298	-0.613346	down	ATCSLA9	AT5G03760
AT5G15780	AT5G15780	83.7674	53.9991		AT5G15780	0.351601	-0.261779		AT5G15780	-1.52984	-0.61338	down	AT5G15780	AT5G15780
ATGSL07	AT1G06490	0.629076	0.404143		AT1G06490	0.267476	-0.347259		AT1G06490	-1.53128	-0.614735	down	ATGSL07	AT1G06490
AT4G38080	AT4G38080	2.55287	1.59177		AT4G38080	0.376444	-0.238351		AT4G38080	-1.53134	-0.614795	down	AT4G38080	AT4G38080
TET3	AT3G45600	23.3309	14.9195		AT3G45600	0.36884	-0.246023		AT3G45600	-1.53141	-0.614863	down	TET3	AT3G45600
AT1G71240	AT1G71240	10.8053	6.82704		AT1G71240	-0.0713879	-0.688334		AT1G71240	-1.53363	-0.616946	down	AT1G71240	AT1G71240
ATCKX6	AT3G63440	12.6687	8.1063		AT3G63440	0.144243	-0.472797		AT3G63440	-1.53373	-0.61704	down	ATCKX6	AT3G63440
ICL	AT3G21720	0.237945	0.0654494		AT3G21720	0.0705074	-0.546752		AT3G21720	-1.53396	-0.61726	down	ICL	AT3G21720
TET5	AT4G23410	4.06555	2.58962		AT4G23410	-0.100329	-0.718619		AT4G23410	-1.53505	-0.61829	down	TET5	AT4G23410
AT5G27220	AT5G27220	0.901107	0.571009		AT5G27220	-0.169141	-0.787513		AT5G27220	-1.53514	-0.618372	down	AT5G27220	AT5G27220
C2H2	AT5G04340	26.6337	16.439		AT5G04340	-0.0936836	-0.713381		AT5G04340	-1.53655	-0.619698	down	C2H2	AT5G04340
CPK29	AT1G76040	2.95152	1.88728		AT1G76040	-0.0566198	-0.67725		AT1G76040	-1.53755	-0.620631	down	CPK29	AT1G76040
AT2G27140	AT2G27140	3.77401	2.43291		AT2G27140	0.118916	-0.502676		AT2G27140	-1.53857	-0.621592	down	AT2G27140	AT2G27140
AT5G62170	AT5G62170	3.10875	1.97715		AT5G62170	0.162958	-0.460106		AT5G62170	-1.54014	-0.623065	down	AT5G62170	AT5G62170
AT3G06640	AT3G06640	0.595486	0.378313		AT3G06640	0.360727	-0.264174		AT3G06640	-1.5421	-0.624901	down	AT3G06640	AT3G06640
JMT	AT1G19640	1.89704	1.13534		AT1G19640	0.774749	0.149258		AT1G19640	-1.54274	-0.62549	down	JMT	AT1G19640
AT1G73480	AT1G73480	26.5871	17.1522		AT1G73480	0.214343	-0.413108		AT1G73480	-1.54483	-0.62745	down	AT1G73480	AT1G73480
HAT2	AT5G47370	136.934	83.8205		AT5G47370	0.400525	-0.227691		AT5G47370	-1.54565	-0.628216	down	HAT2	AT5G47370
AT2G13820	AT2G13820	2.1973	1.44303		AT2G13820	0.626842	-0.00214895		AT2G13820	-1.54648	-0.628991	down	AT2G13820	AT2G13820
EDF3	AT3G25730	1.21055	0.776831		AT3G25730	0.0464001	-0.58285		AT3G25730	-1.54676	-0.62925	down	EDF3	AT3G25730
AT2G21530	AT2G21530	25.7834	16.5817		AT2G21530	0.454257	-0.175144		AT2G21530	-1.54692	-0.629401	down	AT2G21530	AT2G21530
FHL	AT5G02200	5.07233	3.21735		AT5G02200	0.0971028	-0.532322		AT5G02200	-1.54695	-0.629424	down	FHL	AT5G02200
AT5G34800	AT5G34800	1.48175	0.930061		AT5G34800	0.412263	-0.217724		AT5G34800	-1.54755	-0.629987	down	AT5G34800	AT5G34800
AT5G41040	AT5G41040	0.858116	0.549021		AT5G41040	0.305885	-0.324227		AT5G41040	-1.54769	-0.630112	down	AT5G41040	AT5G41040
AT3G61680	AT3G61680	1.26791	0.815047		AT3G61680	0.153535	-0.476734		AT3G61680	-1.54785	-0.630269	down	AT3G61680	AT3G61680
AT2G38090	AT2G38090	1.97888	1.25678		AT2G38090	0.155147	-0.475619		AT2G38090	-1.54839	-0.630766	down	AT2G38090	AT2G38090
PKT1	AT5G48880	5.06189	3.20419		AT5G48880	0.592115	-0.0389059		AT5G48880	-1.54866	-0.631021	down	PKT1	AT5G48880
AOS	AT5G42650	34.8795	21.8442		AT5G42650	0.274234	-0.357079		AT5G42650	-1.54897	-0.631313	down	AOS	AT5G42650
AT2G39980	AT2G39980	19.4781	12.1335		AT2G39980	0.0768223	-0.555723		AT2G39980	-1.5503	-0.632545	down	AT2G39980	AT2G39980
ATPGP19	AT3G28860	39.2255	24.8778		AT3G28860	0.115105	-0.517674		AT3G28860	-1.55055	-0.632779	down	ATPGP19	AT3G28860
CESA7	AT5G17420	2.96066	1.8803		AT5G17420	0.124527	-0.50835		AT5G17420	-1.55065	-0.632877	down	CESA7	AT5G17420
FIB	AT4G04020	13.6555	8.43185		AT4G04020	-0.251209	-0.884324		AT4G04020	-1.55091	-0.633115	down	FIB	AT4G04020
CDS2	AT4G22340	5.26697	3.33583		AT4G22340	0.116478	-0.51828		AT4G22340	-1.55268	-0.634758	down	CDS2	AT4G22340
AT3G12710	AT3G12710	18.4885	11.711		AT3G12710	-0.126522	-0.76191		AT3G12710	-1.55335	-0.635387	down	AT3G12710	AT3G12710
SSL1	AT2G41300	1.02562	0.629409		AT2G41300	0.257113	-0.378398		AT2G41300	-1.55349	-0.635512	down	SSL1	AT2G41300
IAA30	AT3G62100	2.41688	1.52208		AT3G62100	0.119815	-0.518449		AT3G62100	-1.55646	-0.638264	down	IAA30	AT3G62100
GST	AT1G17170	11.1227	7.12121		AT1G17170	-0.391401	-1.02981		AT1G17170	-1.55661	-0.638404	down	GST	AT1G17170
AT1G75900	AT1G75900	2.7582	1.76512		AT1G75900	0.442075	-0.19749		AT1G75900	-1.55786	-0.639565	down	AT1G75900	AT1G75900
AT4G11290	AT4G11290	1.57536	0.921075		AT4G11290	0.739279	0.0989909		AT4G11290	-1.55864	-0.640288	down	AT4G11290	AT4G11290
AT3G62820	AT3G62820	8.53618	5.50541		AT3G62820	-0.19198	-0.834714		AT3G62820	-1.56128	-0.642734	down	AT3G62820	AT3G62820
FLA11	AT5G03170	2.6882	1.70553		AT5G03170	0.229691	-0.415272		AT5G03170	-1.5637	-0.644963	down	FLA11	AT5G03170
AT3G14067	AT3G14067	109.679	69.0085		AT3G14067	0.0158135	-0.629442		AT3G14067	-1.56402	-0.645255	down	AT3G14067	AT3G14067
AT2G28315	AT2G28315	1.68773	1.07134		AT2G28315	0.695	0.0489197		AT2G28315	-1.56491	-0.64608	down	AT2G28315	AT2G28315
AT4G27590	AT4G27590	0.819097	0.452864		AT4G27590	0.470539	-0.175549		AT4G27590	-1.56492	-0.646088	down	AT4G27590	AT4G27590
AT4G37030	AT4G37030	1.37656	0.864372		AT4G37030	-0.666549	-1.31284		AT4G37030	-1.56514	-0.646293	down	AT4G37030	AT4G37030
AT1G75460	AT1G75460	33.795	21.3136		AT1G75460	0.57475	-0.0741053		AT1G75460	-1.56792	-0.648855	down	AT1G75460	AT1G75460
GLN1;4	AT5G16570	4.60715	2.90968		AT5G16570	0.856691	0.207827		AT5G16570	-1.56793	-0.648864	down	GLN1;4	AT5G16570
AT5G55180	AT5G55180	20.6584	11.9465		AT5G55180	0.587085	-0.062308		AT5G55180	-1.56851	-0.649393	down	AT5G55180	AT5G55180
AT5G02180	AT5G02180	6.52652	4.08952		AT5G02180	0.0355155	-0.614502		AT5G02180	-1.56919	-0.650017	down	AT5G02180	AT5G02180
LON2	AT5G47040	130.094	76.5165		AT5G47040	0.261809	-0.388614		AT5G47040	-1.56963	-0.650423	down	LON2	AT5G47040
GSTF4	AT1G02950	4.7807	2.96532		AT1G02950	0.0288475	-0.622332		AT1G02950	-1.57045	-0.65118	down	GSTF4	AT1G02950
AGP22	AT5G53250	7.31016	4.42165		AT5G53250	0.466487	-0.185495		AT5G53250	-1.57133	-0.651982	down	AGP22	AT5G53250
LECRKA4.2	AT5G01550	1.19903	0.764612		AT5G01550	0.0137904	-0.639242		AT5G01550	-1.57247	-0.653032	down	LECRKA4.2	AT5G01550
AT1G52315	AT1G52315	1.21086	0.762277		AT1G52315	0.300773	-0.352351		AT1G52315	-1.57257	-0.653124	down	AT1G52315	AT1G52315
BHLH32	AT3G25710	5.43777	3.40103		AT3G25710	0.122933	-0.53092		AT3G25710	-1.57336	-0.653853	down	BHLH32	AT3G25710
AT5G62360	AT5G62360	63.2321	35.3413		AT5G62360	0.689758	0.0357494		AT5G62360	-1.57353	-0.654009	down	AT5G62360	AT5G62360
AT1G49870	AT1G49870	0.852044	0.548855		AT1G49870	1.07044	0.416399		AT1G49870	-1.57356	-0.654036	down	AT1G49870	AT1G49870
AT1G53887	AT1G53887	7.18084	4.49056		AT1G53887	-0.181624	-0.836124		AT1G53887	-1.57407	-0.6545	down	AT1G53887	AT1G53887
ATDR4	AT1G73330	15.5844	10.0007		AT1G73330	-0.00912952	-0.663706		AT1G73330	-1.57415	-0.654576	down	ATDR4	AT1G73330
NOV	AT4G13750	1.05761	0.660154		AT4G13750	-0.34973	-1.00468		AT4G13750	-1.57456	-0.654951	down	NOV	AT4G13750
ATMGL	AT1G64660	251.487	157.283		AT1G64660	-0.0540565	-0.709264		AT1G64660	-1.57484	-0.655207	down	ATMGL	AT1G64660
MAPKKK14	AT2G30040	8.9635	5.16921		AT2G30040	-0.141319	-0.796556		AT2G30040	-1.57487	-0.655237	down	MAPKKK14	AT2G30040
LBD21	AT3G11090	3.04024	1.92775		AT3G11090	0.302314	-0.354741		AT3G11090	-1.57686	-0.657055	down	LBD21	AT3G11090
MIPS1	AT4G39800	41.9673	26.1261		AT4G39800	0.831345	0.173626		AT4G39800	-1.57759	-0.657719	down	MIPS1	AT4G39800
AT2G04570	AT2G04570	3.98335	2.49884		AT2G04570	0.332315	-0.325545		AT2G04570	-1.57774	-0.65786	down	AT2G04570	AT2G04570
CYP706A6	AT4G12320	8.75642	5.55577		AT4G12320	0.535672	-0.122779		AT4G12320	-1.57839	-0.658452	down	CYP706A6	AT4G12320
ATBZIP34	AT2G42380	14.7041	9.16085		AT2G42380	0.323123	-0.335426		AT2G42380	-1.57849	-0.65855	down	ATBZIP34	AT2G42380
LTP2	AT2G38530	132.165	83.1489		AT2G38530	-0.0637436	-0.723749		AT2G38530	-1.58009	-0.660006	down	LTP2	AT2G38530
AT5G12040	AT5G12040	16.8625	10.5084		AT5G12040	0.165229	-0.495195		AT5G12040	-1.58055	-0.660424	down	AT5G12040	AT5G12040
TBL34	AT2G38320	1.21214	0.770961		AT2G38320	0.326764	-0.334292		AT2G38320	-1.58124	-0.661056	down	TBL34	AT2G38320
AT4G26542	AT4G26542	13.8963	8.68093		AT4G26542	0.547053	-0.1167		AT4G26542	-1.5842	-0.663753	down	AT4G26542	AT4G26542
BAS1	AT2G26710	15.3402	9.41489		AT2G26710	0.605302	-0.0589886		AT2G26710	-1.58479	-0.664291	down	BAS1	AT2G26710
AT5G41400	AT5G41400	3.45278	2.11725		AT5G41400	0.162659	-0.502912		AT5G41400	-1.5862	-0.665571	down	AT5G41400	AT5G41400
ATPMEPCRB	AT4G02330	1.85769	1.15393		AT4G02330	-0.684131	-1.34978		AT4G02330	-1.58629	-0.665653	down	ATPMEPCRB	AT4G02330
UGT1	AT1G05560	15.685	9.87799		AT1G05560	-0.314583	-0.980239		AT1G05560	-1.58629	-0.665655	down	UGT1	AT1G05560
AT5G61340	AT5G61340	4.10481	2.54985		AT5G61340	0.416427	-0.249323		AT5G61340	-1.58639	-0.66575	down	AT5G61340	AT5G61340
RHA2B	AT2G01150	5.94693	3.71038		AT2G01150	0.0915852	-0.576288		AT2G01150	-1.58873	-0.667873	down	RHA2B	AT2G01150
AT5G39130	AT5G39130	3.67526	2.27122		AT5G39130	-0.235519	-0.903491		AT5G39130	-1.58884	-0.667972	down	AT5G39130	AT5G39130
DOGT1	AT2G36800	42.4249	26.65		AT2G36800	0.160477	-0.507603		AT2G36800	-1.58896	-0.66808	down	DOGT1	AT2G36800
AT5G60840	AT5G60840	19.0964	11.8222		AT5G60840	-0.111607	-0.779785		AT5G60840	-1.58906	-0.668178	down	AT5G60840	AT5G60840
AT5G23370	AT5G23370	2.52493	1.55083		AT5G23370	0.0839343	-0.584512		AT5G23370	-1.58936	-0.668447	down	AT5G23370	AT5G23370
FTQ4	AT4G25470	2.78457	1.73396		AT4G25470	0.201278	-0.467726		AT4G25470	-1.58998	-0.669004	down	FTQ4	AT4G25470
AT1G74055	AT1G74055	2.24031	1.41815		AT1G74055	0.0533195	-0.617127		AT1G74055	-1.59157	-0.670447	down	AT1G74055	AT1G74055
PGP11	AT1G02520	1.22565	0.784229		AT1G02520	-0.465701	-1.13814		AT1G02520	-1.59376	-0.672437	down	PGP11	AT1G02520
AT1G01390	AT1G01390	1.52554	0.93897		AT1G01390	0.631803	-0.0422483		AT1G01390	-1.59555	-0.674052	down	AT1G01390	AT1G01390
AT3G56260	AT3G56260	2.33639	1.45356		AT3G56260	0.542367	-0.13248		AT3G56260	-1.59643	-0.674846	down	AT3G56260	AT3G56260
AT4G30450	AT4G30450	1.52665	0.799005		AT4G30450	0.498193	-0.177806		AT4G30450	-1.5977	-0.675999	down	AT4G30450	AT4G30450
AT3G50840	AT3G50840	5.66163	3.4674		AT3G50840	0.624817	-0.052753		AT3G50840	-1.59944	-0.67757	down	AT3G50840	AT3G50840
AT4G34770	AT4G34770	8.71243	5.33346		AT4G34770	0.358327	-0.31985		AT4G34770	-1.60012	-0.678177	down	AT4G34770	AT4G34770
AT2G21210	AT2G21210	9.19371	5.69863		AT2G21210	0.327848	-0.350344		AT2G21210	-1.60013	-0.678192	down	AT2G21210	AT2G21210
IAA2	AT3G23030	287.944	173.788		AT3G23030	-0.0610027	-0.739263		AT3G23030	-1.60021	-0.678261	down	IAA2	AT3G23030
AT4G17260	AT4G17260	20.2601	12.4743		AT4G17260	0.391826	-0.288189		AT4G17260	-1.60216	-0.680014	down	AT4G17260	AT4G17260
PG1	AT1G60390	0.895981	0.572125		AT1G60390	0.538181	-0.141919		AT1G60390	-1.60225	-0.6801	down	PG1	AT1G60390
NPH1	AT3G45780	136.567	84.036		AT3G45780	0.14865	-0.531673		AT3G45780	-1.6025	-0.680323	down	NPH1	AT3G45780
AT2G37130	AT2G37130	27.6872	16.8751		AT2G37130	0.397519	-0.282817		AT2G37130	-1.60251	-0.680336	down	AT2G37130	AT2G37130
ATPLC1	AT5G58670	5.25347	3.21556		AT5G58670	0.42003	-0.260499		AT5G58670	-1.60273	-0.680529	down	ATPLC1	AT5G58670
AT3G21670	AT3G21670	5.89796	3.68532		AT3G21670	0.536728	-0.143873		AT3G21670	-1.60281	-0.680601	down	AT3G21670	AT3G21670
PKS4	AT5G04190	25.6118	15.6881		AT5G04190	0.0644315	-0.618393		AT5G04190	-1.60528	-0.682824	down	PKS4	AT5G04190
AT1G10900	AT1G10900	7.92485	4.86229		AT1G10900	0.257929	-0.425922		AT1G10900	-1.60642	-0.683851	down	AT1G10900	AT1G10900
PME2	AT1G53830	0.618519	0.354643		AT1G53830	-0.684169	-1.37002		AT1G53830	-1.60865	-0.685854	down	PME2	AT1G53830
AT3G14780	AT3G14780	2.13276	1.31542		AT3G14780	0.00646718	-0.679579		AT3G14780	-1.60887	-0.686046	down	AT3G14780	AT3G14780
AtRLP47	AT4G13810	1.13859	0.708345		AT4G13810	0.210011	-0.476797		AT4G13810	-1.60972	-0.686808	down	AtRLP47	AT4G13810
ATPROT2	AT3G55740	10.1857	6.20763		AT3G55740	0.322216	-0.364799		AT3G55740	-1.60995	-0.687016	down	ATPROT2	AT3G55740
AT5G38200	AT5G38200	3.3274	1.95446		AT5G38200	0.283882	-0.403203		AT5G38200	-1.61003	-0.687085	down	AT5G38200	AT5G38200
AT5G59130	AT5G59130	0.621092	0.384369		AT5G59130	0.380024	-0.308155		AT5G59130	-1.61125	-0.688178	down	AT5G59130	AT5G59130
AT3G28270	AT3G28270	2.83804	1.84845		AT3G28270	0.307777	-0.380405		AT3G28270	-1.61125	-0.688182	down	AT3G28270	AT3G28270
AT5G46710	AT5G46710	19.896	11.3973		AT5G46710	-0.188838	-0.878058		AT5G46710	-1.61241	-0.68922	down	AT5G46710	AT5G46710
PDR3	AT2G29940	1.43926	0.886476		AT2G29940	0.202649	-0.489908		AT2G29940	-1.61615	-0.692557	down	PDR3	AT2G29940
AT2G28050	AT2G28050	3.07123	1.89428		AT2G28050	0.104389	-0.588439		AT2G28050	-1.61645	-0.692828	down	AT2G28050	AT2G28050
AT3G49410	AT3G49410	0.619968	0.380346		AT3G49410	-0.11337	-0.806279		AT3G49410	-1.61654	-0.692909	down	AT3G49410	AT3G49410
AT5G46730	AT5G46730	10.2758	6.2996		AT5G46730	0.579517	-0.115395		AT5G46730	-1.61879	-0.694912	down	AT5G46730	AT5G46730
AT1G72160	AT1G72160	43.5206	26.4305		AT1G72160	0.314906	-0.382669		AT1G72160	-1.62178	-0.697575	down	AT1G72160	AT1G72160
SUPER1	AT5G43890	1.25525	0.797066		AT5G43890	0.212277	-0.487701		AT5G43890	-1.62448	-0.699978	down	SUPER1	AT5G43890
MSL5	AT3G14810	11.5339	6.77696		AT3G14810	0.617193	-0.0842371		AT3G14810	-1.62612	-0.70143	down	MSL5	AT3G14810
GH3.5	AT4G27260	109.837	65.3004		AT4G27260	-0.115424	-0.816869		AT4G27260	-1.62613	-0.701446	down	GH3.5	AT4G27260
GA4	AT1G15550	2.79346	1.7009		AT1G15550	0.437935	-0.265317		AT1G15550	-1.62817	-0.703252	down	GA4	AT1G15550
AT5G07030	AT5G07030	8.94577	5.42579		AT5G07030	0.464899	-0.241826		AT5G07030	-1.6321	-0.706726	down	AT5G07030	AT5G07030
AT1G29450	AT1G29450	17.2218	10.3572		AT1G29450	0.615404	-0.0913234		AT1G29450	-1.6321	-0.706727	down	AT1G29450	AT1G29450
AT1G23460	AT1G23460	5.78328	3.49903		AT1G23460	0.167254	-0.539643		AT1G23460	-1.63229	-0.706897	down	AT1G23460	AT1G23460
AT1G58420	AT1G58420	1.6716	0.930337		AT1G58420	-0.886357	-1.59452		AT1G58420	-1.63372	-0.708163	down	AT1G58420	AT1G58420
AT1G29440	AT1G29440	18.5775	11.0359		AT1G29440	0.558776	-0.150138		AT1G29440	-1.63457	-0.708914	down	AT1G29440	AT1G29440
AT1G68230	AT1G68230	8.1768	4.98229		AT1G68230	-0.264084	-0.973298		AT1G68230	-1.63491	-0.709215	down	AT1G68230	AT1G68230
AT5G35525	AT5G35525	12.2473	7.34602		AT5G35525	-0.148309	-0.858042		AT5G35525	-1.6355	-0.709733	down	AT5G35525	AT5G35525
ENODL9	AT3G20570	9.93181	6.01154		AT3G20570	0.210636	-0.499172		AT3G20570	-1.63559	-0.709808	down	ENODL9	AT3G20570
AT5G62280	AT5G62280	78.2764	45.3635		AT5G62280	0.488495	-0.221627		AT5G62280	-1.63594	-0.710122	down	AT5G62280	AT5G62280
AT3G24450	AT3G24450	2.77663	1.70766		AT3G24450	0.0988711	-0.612513		AT3G24450	-1.63737	-0.711384	down	AT3G24450	AT3G24450
AT1G77600	AT1G77600	4.07599	2.4251		AT1G77600	0.495191	-0.216887		AT1G77600	-1.63816	-0.712079	down	AT1G77600	AT1G77600
ATTPS10	AT1G60140	64.7504	36.943		AT1G60140	0.180727	-0.532501		AT1G60140	-1.63947	-0.713229	down	ATTPS10	AT1G60140
AT5G51890	AT5G51890	6.82126	4.17134		AT5G51890	0.496986	-0.216765		AT5G51890	-1.64006	-0.713751	down	AT5G51890	AT5G51890
AT2G45900	AT2G45900	1.45667	0.869226		AT2G45900	0.568513	-0.14713		AT2G45900	-1.64222	-0.715644	down	AT2G45900	AT2G45900
AT2G21200	AT2G21200	3.42119	2.00239		AT2G21200	0.0982539	-0.617698		AT2G21200	-1.64257	-0.715952	down	AT2G21200	AT2G21200
CLE26	AT1G69970	3.89024	2.59014		AT1G69970	0.141203	-0.575156		AT1G69970	-1.64303	-0.716358	down	CLE26	AT1G69970
AT1G52190	AT1G52190	85.1219	50.9089		AT1G52190	0.0577275	-0.659122		AT1G52190	-1.64359	-0.716849	down	AT1G52190	AT1G52190
CYP78A7	AT5G09970	1.3438	0.797453		AT5G09970	0.482613	-0.234361		AT5G09970	-1.64373	-0.716974	down	CYP78A7	AT5G09970
AT3G45680	AT3G45680	0.537443	0.310112		AT3G45680	0.14529	-0.572399		AT3G45680	-1.64455	-0.717689	down	AT3G45680	AT3G45680
AT4G20390	AT4G20390	1.47223	0.869195		AT4G20390	0.675414	-0.0432968		AT4G20390	-1.64571	-0.718711	down	AT4G20390	AT4G20390
PDLP7	AT5G37660	3.61332	2.14687		AT5G37660	0.409053	-0.310497		AT5G37660	-1.64667	-0.71955	down	PDLP7	AT5G37660
AT1G05562	AT1G05562	13.931	8.43487		AT1G05562	-0.294752	-1.01747		AT1G05562	-1.65029	-0.72272	down	AT1G05562	AT1G05562
AT5G59020	AT5G59020	0.50448	0.298322		AT5G59020	0.433728	-0.292325		AT5G59020	-1.65411	-0.726053	down	AT5G59020	AT5G59020
AT1G18880	AT1G18880	1.61385	0.959278		AT1G18880	0.346347	-0.382682		AT1G18880	-1.65752	-0.729029	down	AT1G18880	AT1G18880
AT4G33070	AT4G33070	0.52722	0.309512		AT4G33070	0.358144	-0.372037		AT4G33070	-1.65885	-0.730181	down	AT4G33070	AT4G33070
CYP71B12	AT5G25130	2.65577	1.59392		AT5G25130	0.300802	-0.429475		AT5G25130	-1.65896	-0.730277	down	CYP71B12	AT5G25130
ATHB2	AT4G16780	43.1909	25.5303		AT4G16780	0.119521	-0.611321		AT4G16780	-1.65961	-0.730842	down	ATHB2	AT4G16780
AT1G04680	AT1G04680	19.9617	11.744		AT1G04680	0.468787	-0.262267		AT1G04680	-1.65985	-0.731054	down	AT1G04680	AT1G04680
AT4G11320	AT4G11320	26.4565	15.6436		AT4G11320	0.8503	0.118726		AT4G11320	-1.66045	-0.731574	down	AT4G11320	AT4G11320
SUS5	AT5G37180	0.879932	0.519793		AT5G37180	0.293972	-0.439979		AT5G37180	-1.66319	-0.733951	down	SUS5	AT5G37180
SQE2	AT2G22830	8.93501	5.14022		AT2G22830	0.572028	-0.162731		AT2G22830	-1.66412	-0.734759	down	SQE2	AT2G22830
RUS4	AT2G23470	1.93354	1.15116		AT2G23470	0.208882	-0.526798		AT2G23470	-1.66518	-0.73568	down	RUS4	AT2G23470
NHX4	AT3G06370	2.07917	1.21538		AT3G06370	0.273486	-0.462642		AT3G06370	-1.6657	-0.736128	down	NHX4	AT3G06370
AT1G29430	AT1G29430	15.4813	8.98543		AT1G29430	0.647106	-0.0917519		AT1G29430	-1.66885	-0.738858	down	AT1G29430	AT1G29430
AT5G14940	AT5G14940	4.71568	2.76884		AT5G14940	0.0992912	-0.641152		AT5G14940	-1.67069	-0.740443	down	AT5G14940	AT5G14940
AT4G21570	AT4G21570	25.7234	13.755		AT4G21570	0.0464083	-0.69404		AT4G21570	-1.6707	-0.740449	down	AT4G21570	AT4G21570
SPA4	AT1G53090	3.9858	2.3572		AT1G53090	0.130912	-0.609895		AT1G53090	-1.67111	-0.740807	down	SPA4	AT1G53090
ESK1	AT3G55990	1.28287	0.762291		AT3G55990	0.513382	-0.227933		AT3G55990	-1.6717	-0.741314	down	ESK1	AT3G55990
AT5G17850	AT5G17850	3.79033	2.16707		AT5G17850	-0.355326	-1.09755		AT5G17850	-1.67275	-0.742226	down	AT5G17850	AT5G17850
CYP81F4	AT4G37410	1.37254	0.81468		AT4G37410	0.13229	-0.61053		AT4G37410	-1.67344	-0.74282	down	CYP81F4	AT4G37410
ARF11	AT2G46530	4.4318	2.60206		AT2G46530	0.00145547	-0.743808		AT2G46530	-1.67628	-0.745264	down	ARF11	AT2G46530
RD22	AT5G25610	72.8874	42.4633		AT5G25610	0.232958	-0.514349		AT5G25610	-1.67866	-0.747306	down	RD22	AT5G25610
CER2	AT4G24510	36.4958	21.3603		AT4G24510	-0.228849	-0.977018		AT4G24510	-1.67966	-0.748169	down	CER2	AT4G24510
AT5G40140	AT5G40140	1.41823	0.849209		AT5G40140	0.924023	0.175807		AT5G40140	-1.67972	-0.748216	down	AT5G40140	AT5G40140
AT3G62160	AT3G62160	3.58347	2.09379		AT3G62160	0.695308	-0.0530666		AT3G62160	-1.6799	-0.748375	down	AT3G62160	AT3G62160
AT3G27400	AT3G27400	0.933482	0.543739		AT3G27400	0.50684	-0.243438		AT3G27400	-1.68212	-0.750279	down	AT3G27400	AT3G27400
AT3G54200	AT3G54200	13.0148	7.48833		AT3G54200	-0.519853	-1.27029		AT3G54200	-1.6823	-0.750438	down	AT3G54200	AT3G54200
PP2-A10	AT1G10155	1.92269	1.1415		AT1G10155	0.788765	0.0353828		AT1G10155	-1.68574	-0.753382	down	PP2-A10	AT1G10155
LOX5	AT3G22400	1.41598	0.82391		AT3G22400	0.299159	-0.454234		AT3G22400	-1.68575	-0.753393	down	LOX5	AT3G22400
AT3G48770	AT3G48770	0.18615	0.112487		AT3G48770	0.299431	-0.455581		AT3G48770	-1.68765	-0.755012	down	AT3G48770	AT3G48770
AGP19	AT1G68725	1.31158	0.766752		AT1G68725	0.554032	-0.20171		AT1G68725	-1.6885	-0.755742	down	AGP19	AT1G68725
LEA14	AT1G01470	117.654	62.3181		AT1G01470	0.0934318	-0.663041		AT1G01470	-1.68936	-0.756473	down	LEA14	AT1G01470
WAG1	AT1G53700	0.813361	0.481419		AT1G53700	-0.021719	-0.779027		AT1G53700	-1.69033	-0.757308	down	WAG1	AT1G53700
AT5G05960	AT5G05960	3.09841	1.92893		AT5G05960	0.0756378	-0.682202		AT5G05960	-1.69096	-0.75784	down	AT5G05960	AT5G05960
GAUT12	AT5G54690	0.851387	0.473288		AT5G54690	0.716914	-0.0412591		AT5G54690	-1.69135	-0.758173	down	GAUT12	AT5G54690
AT5G15265	AT5G15265	8.38878	4.86676		AT5G15265	0.0960185	-0.663363		AT5G15265	-1.69277	-0.759382	down	AT5G15265	AT5G15265
ATECB2	AT1G15510	2.18353	1.26861		AT1G15510	-0.1611	-0.922188		AT1G15510	-1.69477	-0.761088	down	ATECB2	AT1G15510
NS2	AT3G07420	4.26183	2.50227		AT3G07420	0.0398273	-0.722193		AT3G07420	-1.69586	-0.76202	down	NS2	AT3G07420
2006-10-01	AT1G16370	2.78565	1.60579		AT1G16370	-0.146204	-0.90891		AT1G16370	-1.69667	-0.762706	down	2006-10-01	AT1G16370
DRT100	AT3G12610	23.8237	13.6073		AT3G12610	0.0733989	-0.690469		AT3G12610	-1.69804	-0.763868	down	DRT100	AT3G12610
AT2G38240	AT2G38240	10.9257	6.01508		AT2G38240	0.515014	-0.251309		AT2G38240	-1.70093	-0.766323	down	AT2G38240	AT2G38240
AT2G16750	AT2G16750	3.35003	1.93845		AT2G16750	-0.0319632	-0.80174		AT2G16750	-1.70501	-0.769777	down	AT2G16750	AT2G16750
CAD7	AT4G37980	55.4585	31.8752		AT4G37980	-0.107415	-0.877232		AT4G37980	-1.70505	-0.769817	down	CAD7	AT4G37980
AT3G18200	AT3G18200	1.3019	0.756541		AT3G18200	-0.219186	-0.989181		AT3G18200	-1.70526	-0.769996	down	AT3G18200	AT3G18200
AKT2/3	AT4G22200	3.91104	2.23597		AT4G22200	0.465834	-0.305742		AT4G22200	-1.70713	-0.771576	down	AKT2/3	AT4G22200
AT1G20390	AT1G20390	6.66629	3.83906		AT1G20390	0.265129	-0.50699		AT1G20390	-1.70778	-0.772119	down	AT1G20390	AT1G20390
PLDALPHA3	AT5G25370	0.59641	0.343967		AT5G25370	0.22314	-0.54919		AT5G25370	-1.70803	-0.77233	down	PLDALPHA3	AT5G25370
RGL3	AT5G17490	13.8135	7.55503		AT5G17490	0.310746	-0.464687		AT5G17490	-1.7117	-0.775433	down	RGL3	AT5G17490
AT4G09950	AT4G09950	3.27211	1.90578		AT4G09950	0.0114743	-0.766484		AT4G09950	-1.7147	-0.777958	down	AT4G09950	AT4G09950
AT3G55646	AT3G55646	2.31938	1.40524		AT3G55646	0.638147	-0.147125		AT3G55646	-1.72342	-0.785272	down	AT3G55646	AT3G55646
FLA15	AT3G52370	0.864782	0.468647		AT3G52370	0.5083	-0.278592		AT3G52370	-1.72535	-0.786892	down	FLA15	AT3G52370
AT2G01021	AT2G01021	853.98	582.928		AT2G01021	0.192896	-0.594853		AT2G01021	-1.72638	-0.787749	down	AT2G01021	AT2G01021
BETA-VPE	AT1G62710	0.871698	0.373254		AT1G62710	0.717064	-0.0736201		AT1G62710	-1.72989	-0.790684	down	BETA-VPE	AT1G62710
ATTIL	AT5G58070	132.835	69.3558		AT5G58070	0.0930643	-0.697811		AT5G58070	-1.73012	-0.790876	down	ATTIL	AT5G58070
AT5G20970	AT5G20970	3.38513	1.8693		AT5G20970	-0.19085	-0.982417		AT5G20970	-1.73095	-0.791567	down	AT5G20970	AT5G20970
FAR1	AT5G22500	10.1019	5.61262		AT5G22500	-0.817798	-1.61057		AT5G22500	-1.7324	-0.792773	down	FAR1	AT5G22500
BRC2	AT1G68800	0.749354	0.426541		AT1G68800	0.0970454	-0.696061		AT1G68800	-1.7328	-0.793106	down	BRC2	AT1G68800
CYP72A14	AT3G14680	0.969987	0.472888		AT3G14680	0.161504	-0.631644		AT3G14680	-1.73285	-0.793148	down	CYP72A14	AT3G14680
AT4G09350	AT4G09350	2.56089	1.43306		AT4G09350	0.624383	-0.170125		AT4G09350	-1.73449	-0.794508	down	AT4G09350	AT4G09350
AT1G13930	AT1G13930	166.973	94.9602		AT1G13930	0.163052	-0.632558		AT1G13930	-1.73581	-0.79561	down	AT1G13930	AT1G13930
BNQ2	AT5G15160	17.5374	9.89206		AT5G15160	0.0850693	-0.710569		AT5G15160	-1.73585	-0.795639	down	BNQ2	AT5G15160
AT3G24715	AT3G24715	2.8625	1.64214		AT3G24715	0.142454	-0.655304		AT3G24715	-1.7384	-0.797758	down	AT3G24715	AT3G24715
SBT4.12	AT5G59090	0.74831	0.418767		AT5G59090	0.0976156	-0.701318		AT5G59090	-1.73981	-0.798933	down	SBT4.12	AT5G59090
BEE1	AT1G18400	14.6173	8.22934		AT1G18400	0.0492435	-0.750398		AT1G18400	-1.74067	-0.799642	down	BEE1	AT1G18400
AT4G10150	AT4G10150	2.81571	1.61413		AT4G10150	0.175234	-0.624651		AT4G10150	-1.74096	-0.799886	down	AT4G10150	AT4G10150
RCI2A	AT3G05880	224.053	121.455		AT3G05880	-0.226064	-1.02966		AT3G05880	-1.74544	-0.803593	down	RCI2A	AT3G05880
AT5G62370	AT5G62370	0.635136	0.363296		AT5G62370	-0.0743985	-0.878382		AT5G62370	-1.74592	-0.803984	down	AT5G62370	AT5G62370
AT5G52900	AT5G52900	36.652	19.9067		AT5G52900	0.327646	-0.476364		AT5G52900	-1.74595	-0.80401	down	AT5G52900	AT5G52900
AT4G37409	AT4G37409	1.1331	0.633149		AT4G37409	0.184621	-0.621637		AT4G37409	-1.74867	-0.806258	down	AT4G37409	AT4G37409
AT3G29120	AT3G29120	4.85381	2.731		AT3G29120	0.4444	-0.362462		AT3G29120	-1.7494	-0.806862	down	AT3G29120	AT3G29120
EXP1	AT1G69530	83.9438	47.3089		AT1G69530	0.301332	-0.50961		AT1G69530	-1.75436	-0.810941	down	EXP1	AT1G69530
AT1G68500	AT1G68500	14.7734	7.07364		AT1G68500	0.485903	-0.325058		AT1G68500	-1.75438	-0.810961	down	AT1G68500	AT1G68500
AT2G38600	AT2G38600	3.15907	1.79327		AT2G38600	0.31355	-0.497456		AT2G38600	-1.75443	-0.811006	down	AT2G38600	AT2G38600
AT1G78070	AT1G78070	11.8299	5.88755		AT1G78070	0.392129	-0.419652		AT1G78070	-1.75538	-0.811781	down	AT1G78070	AT1G78070
AT5G45540	AT5G45540	0.61004	0.348545		AT5G45540	0.604326	-0.207732		AT5G45540	-1.75571	-0.812058	down	AT5G45540	AT5G45540
RAP2.6	AT1G43160	10.2305	5.27574		AT1G43160	-1.06591	-1.87838		AT1G43160	-1.75622	-0.812474	down	RAP2.6	AT1G43160
AMT1;2	AT1G64780	1.70969	0.941285		AT1G64780	-0.651302	-1.46388		AT1G64780	-1.75635	-0.81258	down	AMT1;2	AT1G64780
FP6	AT4G38580	35.7139	18.6916		AT4G38580	0.263829	-0.549315		AT4G38580	-1.75704	-0.813144	down	FP6	AT4G38580
ATHB18	AT1G70920	0.771243	0.407783		AT1G70920	0.252452	-0.56161		AT1G70920	-1.75815	-0.814062	down	ATHB18	AT1G70920
AT4G14090	AT4G14090	1.04693	0.584915		AT4G14090	0.616702	-0.19772		AT4G14090	-1.75859	-0.814422	down	AT4G14090	AT4G14090
AT1G08340	AT1G08340	2.5482	1.42213		AT1G08340	0.259435	-0.555018		AT1G08340	-1.75863	-0.814453	down	AT1G08340	AT1G08340
AT2G45820	AT2G45820	517.562	256.992		AT2G45820	0.119438	-0.695463		AT2G45820	-1.75918	-0.814901	down	AT2G45820	AT2G45820
FRD1	AT1G01580	0.567129	0.300171		AT1G01580	0.240069	-0.574873		AT1G01580	-1.75923	-0.814942	down	FRD1	AT1G01580
GST30B	AT1G10370	11.1515	5.73047		AT1G10370	0.721613	-0.0943052		AT1G10370	-1.76042	-0.815919	down	GST30B	AT1G10370
AT4G19095	AT4G19095	2.01679	1.14905		AT4G19095	0.191531	-0.62504		AT4G19095	-1.76122	-0.816572	down	AT4G19095	AT4G19095
atgsl4	AT3G14570	3.6248	2.02023		AT3G14570	0.122993	-0.693977		AT3G14570	-1.7617	-0.81697	down	atgsl4	AT3G14570
AT3G42800	AT3G42800	5.31565	2.99126		AT3G42800	-0.0787641	-0.897398		AT3G42800	-1.76374	-0.818634	down	AT3G42800	AT3G42800
AT2G13550	AT2G13550	3.80838	2.13451		AT2G13550	0.534315	-0.284885		AT2G13550	-1.76443	-0.8192	down	AT2G13550	AT2G13550
GAD2	AT1G65960	276.938	146.604		AT1G65960	0.124569	-0.695487		AT1G65960	-1.76547	-0.820056	down	GAD2	AT1G65960
AT4G33490	AT4G33490	9.44176	5.25016		AT4G33490	-0.0387227	-0.860767		AT4G33490	-1.76791	-0.822044	down	AT4G33490	AT4G33490
AT1G53633	AT1G53633	6.72923	3.03701		AT1G53633	-0.221667	-1.04496		AT1G53633	-1.76945	-0.823297	down	AT1G53633	AT1G53633
AT3G23090	AT3G23090	2.6293	1.48722		AT3G23090	0.568464	-0.256014		AT3G23090	-1.77089	-0.824478	down	AT3G23090	AT3G23090
AT5G45530	AT5G45530	0.667398	0.372012		AT5G45530	0.285602	-0.541036		AT5G45530	-1.77355	-0.826637	down	AT5G45530	AT5G45530
AT1G20070	AT1G20070	4.72774	2.60386		AT1G20070	0.65621	-0.170702		AT1G20070	-1.77388	-0.826911	down	AT1G20070	AT1G20070
AT2G07042	AT2G07042	3.73106	2.06988		AT2G07042	0.168737	-0.660212		AT2G07042	-1.77639	-0.828948	down	AT2G07042	AT2G07042
AT5G08360	AT5G08360	2.37756	1.32277		AT5G08360	0.537438	-0.291728		AT5G08360	-1.77666	-0.829166	down	AT5G08360	AT5G08360
AT2G16630	AT2G16630	4.32904	2.35355		AT2G16630	0.142879	-0.689004		AT2G16630	-1.78001	-0.831883	down	AT2G16630	AT2G16630
AT5G54470	AT5G54470	3.57988	1.99048		AT5G54470	0.398393	-0.433516		AT5G54470	-1.78004	-0.831908	down	AT5G54470	AT5G54470
AT5G13200	AT5G13200	16.8835	8.41382		AT5G13200	-0.714108	-1.54634		AT5G13200	-1.78044	-0.832231	down	AT5G13200	AT5G13200
ATFRO7	AT5G49740	32.5255	17.7475		AT5G49740	0.760285	-0.0728728		AT5G49740	-1.78158	-0.833158	down	ATFRO7	AT5G49740
AT1G09610	AT1G09610	1.06566	0.58465		AT1G09610	0.710946	-0.124252		AT1G09610	-1.7841	-0.835198	down	AT1G09610	AT1G09610
AT4G10940	AT4G10940	5.48355	3.22615		AT4G10940	0.0653674	-0.769995		AT4G10940	-1.7843	-0.835362	down	AT4G10940	AT4G10940
AT5G53030	AT5G53030	1.62615	0.902948		AT5G53030	0.0388894	-0.797733		AT5G53030	-1.78586	-0.836622	down	AT5G53030	AT5G53030
IRX12	AT2G38080	5.67105	3.13743		AT2G38080	0.364005	-0.47415		AT2G38080	-1.78776	-0.838155	down	IRX12	AT2G38080
AT3G23450	AT3G23450	56.535	31.0108		AT3G23450	0.28705	-0.558912		AT3G23450	-1.79746	-0.845962	down	AT3G23450	AT3G23450
AHL20	AT4G14465	3.33812	1.82041		AT4G14465	0.752851	-0.0933873		AT4G14465	-1.79781	-0.846238	down	AHL20	AT4G14465
AT4G36110	AT4G36110	5.73237	3.10862		AT4G36110	0.289022	-0.557566		AT4G36110	-1.79824	-0.846588	down	AT4G36110	AT4G36110
AT2G34530	AT2G34530	0.785794	0.425526		AT2G34530	0.234871	-0.61227		AT2G34530	-1.79893	-0.847141	down	AT2G34530	AT2G34530
CYP96A9	AT4G39480	0.471746	0.257806		AT4G39480	-0.42158	-1.27027		AT4G39480	-1.80087	-0.848693	down	CYP96A9	AT4G39480
SUS6	AT1G73370	1.48878	0.82157		AT1G73370	0.293818	-0.55694		AT1G73370	-1.80345	-0.850759	down	SUS6	AT1G73370
AT3G06035	AT3G06035	3.54994	1.91696		AT3G06035	0.824534	-0.0290545		AT3G06035	-1.80699	-0.853588	down	AT3G06035	AT3G06035
NHL12	AT2G35960	6.84979	3.70946		AT2G35960	0.789498	-0.0641988		AT2G35960	-1.80713	-0.853696	down	NHL12	AT2G35960
AT5G66590	AT5G66590	38.0343	20.6069		AT5G66590	0.231854	-0.624377		AT5G66590	-1.8103	-0.856231	down	AT5G66590	AT5G66590
BGLU33	AT2G32860	24.595	13.4433		AT2G32860	0.169919	-0.688909		AT2G32860	-1.81356	-0.858828	down	BGLU33	AT2G32860
AT1G26450	AT1G26450	10.3858	5.61228		AT1G26450	0.362777	-0.497186		AT1G26450	-1.81499	-0.859963	down	AT1G26450	AT1G26450
AT3G17380	AT3G17380	2.45343	1.42333		AT3G17380	-0.227713	-1.09811		AT3G17380	-1.82816	-0.870393	down	AT3G17380	AT3G17380
ATGLUR2	AT4G35290	0.667644	0.363829		AT4G35290	0.419469	-0.451392		AT4G35290	-1.82875	-0.87086	down	ATGLUR2	AT4G35290
GH3.3	AT2G23170	37.0342	18.8641		AT2G23170	-0.202449	-1.0756		AT2G23170	-1.83166	-0.873151	down	GH3.3	AT2G23170
AT1G29500	AT1G29500	17.3109	9.32133		AT1G29500	0.466282	-0.408508		AT1G29500	-1.83374	-0.87479	down	AT1G29500	AT1G29500
AT1G51170	AT1G51170	4.98679	2.695		AT1G51170	0.0331011	-0.843796		AT1G51170	-1.83642	-0.876897	down	AT1G51170	AT1G51170
AT1G35530	AT1G35530	0.234427	0.130353		AT1G35530	0.610198	-0.270389		AT1G35530	-1.84113	-0.880588	down	AT1G35530	AT1G35530
AT1G25430	AT1G25430	0.253529	0.140287		AT1G25430	0.359194	-0.521683		AT1G25430	-1.8415	-0.880878	down	AT1G25430	AT1G25430
AT5G20870	AT5G20870	0.8649	0.461433		AT5G20870	0.612372	-0.269945		AT5G20870	-1.84333	-0.882317	down	AT5G20870	AT5G20870
EMB2749	AT1G12260	0.894537	0.483337		AT1G12260	0.168616	-0.716777		AT1G12260	-1.84727	-0.885393	down	EMB2749	AT1G12260
ATFRO6	AT5G49730	76.7599	40.4176		AT5G49730	0.819023	-0.0712204		AT5G49730	-1.85349	-0.890243	down	ATFRO6	AT5G49730
AT1G02460	AT1G02460	0.420014	0.226232		AT1G02460	0.342728	-0.548116		AT1G02460	-1.85426	-0.890844	down	AT1G02460	AT1G02460
AT2G22821	AT2G22821	1.70103	0.878228		AT2G22821	0.586904	-0.304434		AT2G22821	-1.85489	-0.891338	down	AT2G22821	AT2G22821
AT3G29250	AT3G29250	13.7412	7.34779		AT3G29250	0.363949	-0.528877		AT3G29250	-1.85681	-0.892826	down	AT3G29250	AT3G29250
AT5G01790	AT5G01790	1.80726	0.961433		AT5G01790	-0.0476443	-0.94069		AT5G01790	-1.85709	-0.893046	down	AT5G01790	AT5G01790
DOT1	AT2G36120	72.1846	38.3721		AT2G36120	0.0668093	-0.827635		AT2G36120	-1.85889	-0.894444	down	DOT1	AT2G36120
AT1G11120	AT1G11120	6.74854	3.58683		AT1G11120	0.439198	-0.455714		AT1G11120	-1.8595	-0.894912	down	AT1G11120	AT1G11120
GH3.6	AT5G54510	46.4783	24.5823		AT5G54510	-0.027696	-0.922828		AT5G54510	-1.85978	-0.895132	down	GH3.6	AT5G54510
ERF9	AT5G44210	2.41926	1.30203		AT5G44210	-0.377188	-1.27483		AT5G44210	-1.86301	-0.897639	down	ERF9	AT5G44210
AT3G54400	AT3G54400	35.1441	16.957		AT3G54400	0.461387	-0.439411		AT3G54400	-1.8671	-0.900798	down	AT3G54400	AT3G54400
scpl48	AT3G45010	6.86137	3.60802		AT3G45010	0.368442	-0.533277		AT3G45010	-1.86829	-0.901719	down	scpl48	AT3G45010
BNQ1	AT5G39860	6.99099	3.62413		AT5G39860	0.592337	-0.310083		AT5G39860	-1.8692	-0.90242	down	BNQ1	AT5G39860
AT5G34795	AT5G34795	1.43102	0.746609		AT5G34795	0.502934	-0.401953		AT5G34795	-1.8724	-0.904886	down	AT5G34795	AT5G34795
AT3G28220	AT3G28220	41.036	21.4851		AT3G28220	0.81742	-0.0876675		AT3G28220	-1.87266	-0.905088	down	AT3G28220	AT3G28220
AT3G49740	AT3G49740	0.396716	0.210146		AT3G49740	0.0930162	-0.814646		AT3G49740	-1.876	-0.907662	down	AT3G49740	AT3G49740
AtRLP44	AT3G49750	1.19181	0.642103		AT3G49750	0.282751	-0.626376		AT3G49750	-1.87791	-0.909127	down	AtRLP44	AT3G49750
AT1G19450	AT1G19450	15.3375	7.80003		AT1G19450	0.67893	-0.230894		AT1G19450	-1.87882	-0.909824	down	AT1G19450	AT1G19450
AT5G60720	AT5G60720	0.718164	0.397308		AT5G60720	0.363743	-0.549346		AT5G60720	-1.88307	-0.913089	down	AT5G60720	AT5G60720
HSD5	AT4G10020	2.14313	1.12256		AT4G10020	0.186692	-0.72757		AT4G10020	-1.88461	-0.914262	down	HSD5	AT4G10020
CYP85A2	AT3G30180	20.2457	10.5719		AT3G30180	-0.218823	-1.1335		AT3G30180	-1.88515	-0.914681	down	CYP85A2	AT3G30180
AT4G38860	AT4G38860	31.328	16.2807		AT4G38860	0.616655	-0.301136		AT4G38860	-1.88922	-0.917791	down	AT4G38860	AT4G38860
ATTPPB	AT1G78090	0.745555	0.401474		AT1G78090	0.820068	-0.0984143		AT1G78090	-1.89013	-0.918482	down	ATTPPB	AT1G78090
ATLAC17	AT5G60020	2.84025	1.44803		AT5G60020	0.606861	-0.31521		AT5G60020	-1.89483	-0.922071	down	ATLAC17	AT5G60020
AT5G19730	AT5G19730	1.69396	0.877742		AT5G19730	0.761004	-0.162252		AT5G19730	-1.89639	-0.923255	down	AT5G19730	AT5G19730
AT4G01140	AT4G01140	0.603122	0.278817		AT4G01140	-0.284639	-1.20943		AT4G01140	-1.8984	-0.924787	down	AT4G01140	AT4G01140
AT3G48460	AT3G48460	1.61166	0.819885		AT3G48460	-0.176321	-1.1016		AT3G48460	-1.89906	-0.925284	down	AT3G48460	AT3G48460
AT3G50220	AT3G50220	0.806835	0.445679		AT3G50220	0.530108	-0.39752		AT3G50220	-1.90215	-0.927628	down	AT3G50220	AT3G50220
TPPH	AT4G39770	7.67303	3.97613		AT4G39770	0.475614	-0.453402		AT4G39770	-1.90398	-0.929017	down	TPPH	AT4G39770
AT4G35985	AT4G35985	9.71916	4.52983		AT4G35985	-0.282021	-1.21125		AT4G35985	-1.90425	-0.929225	down	AT4G35985	AT4G35985
ATPMEPCRD	AT2G43050	2.76433	1.45015		AT2G43050	0.411744	-0.518102		AT2G43050	-1.90507	-0.929846	down	ATPMEPCRD	AT2G43050
AT1G23470	AT1G23470	1.43928	0.7344		AT1G23470	0.787399	-0.143718		AT1G23470	-1.90675	-0.931117	down	AT1G23470	AT1G23470
NCED4	AT4G19170	70.5077	36.3613		AT4G19170	0.729446	-0.202103		AT4G19170	-1.90732	-0.931549	down	NCED4	AT4G19170
AT5G26220	AT5G26220	3.83006	1.98445		AT5G26220	0.364985	-0.567313		AT5G26220	-1.90831	-0.932298	down	AT5G26220	AT5G26220
PIP2E	AT2G39010	605.64	294.331		AT2G39010	0.474062	-0.459628		AT2G39010	-1.91016	-0.93369	down	PIP2E	AT2G39010
AT1G18830	AT1G18830	0.535948	0.27881		AT1G18830	-0.100951	-1.03709		AT1G18830	-1.91341	-0.936143	down	AT1G18830	AT1G18830
AT5G50915	AT5G50915	1.95466	0.93337		AT5G50915	-0.158501	-1.09585		AT5G50915	-1.915	-0.937345	down	AT5G50915	AT5G50915
AT1G70820	AT1G70820	13.556	6.98282		AT1G70820	0.656221	-0.281513		AT1G70820	-1.91552	-0.937734	down	AT1G70820	AT1G70820
AT1G62766	AT1G62766	0.398919	0.216235		AT1G62766	0.360457	-0.582317		AT1G62766	-1.92222	-0.942774	down	AT1G62766	AT1G62766
LBD31	AT4G00210	0.156957	0		AT4G00210	0.0973275	-0.846968		AT4G00210	-1.92425	-0.944296	down	LBD31	AT4G00210
ATST2B	AT5G07000	23.6852	11.9881		AT5G07000	0.172163	-0.774419		AT5G07000	-1.9273	-0.946582	down	ATST2B	AT5G07000
AT3G22121	AT3G22121	42.5386	20.9853		AT3G22121	0.206628	-0.740199		AT3G22121	-1.92763	-0.946827	down	AT3G22121	AT3G22121
AT4G19050	AT4G19050	0.652219	0.329858		AT4G19050	0.0670107	-0.886131		AT4G19050	-1.93608	-0.953141	down	AT4G19050	AT4G19050
CBF1	AT4G25490	0.973272	0.499239		AT4G25490	0.320958	-0.632384		AT4G25490	-1.93635	-0.953342	down	CBF1	AT4G25490
GLP10	AT3G62020	2.63896	1.34226		AT3G62020	0.396865	-0.559629		AT3G62020	-1.94059	-0.956494	down	GLP10	AT3G62020
AT3G54530	AT3G54530	0.892582	0.489807		AT3G54530	1.14764	0.187993		AT3G54530	-1.94483	-0.959642	down	AT3G54530	AT3G54530
AT5G25190	AT5G25190	4.52142	2.30726		AT5G25190	0.406979	-0.555306		AT5G25190	-1.94839	-0.962285	down	AT5G25190	AT5G25190
AT4G25260	AT4G25260	46.1878	23.367		AT4G25260	0.138776	-0.824038		AT4G25260	-1.94911	-0.962814	down	AT4G25260	AT4G25260
AT3G57540	AT3G57540	0.680727	0.358725		AT3G57540	0.00413585	-0.961744		AT3G57540	-1.95325	-0.96588	down	AT3G57540	AT3G57540
AT5G39060	AT5G39060	0.684241	0.351866		AT5G39060	0.396706	-0.569946		AT5G39060	-1.9543	-0.966651	down	AT5G39060	AT5G39060
AT5G66580	AT5G66580	22.147	10.7565		AT5G66580	0.533562	-0.43867		AT5G66580	-1.96187	-0.972232	down	AT5G66580	AT5G66580
AT1G09310	AT1G09310	174.833	87.9157		AT1G09310	0.255969	-0.716541		AT1G09310	-1.96225	-0.972511	down	AT1G09310	AT1G09310
AT1G23340	AT1G23340	1.0526	0.545582		AT1G23340	0.449099	-0.524554		AT1G23340	-1.96381	-0.973653	down	AT1G23340	AT1G23340
AT5G07080	AT5G07080	5.19432	2.57984		AT5G07080	0.0694482	-0.904359		AT5G07080	-1.96402	-0.973807	down	AT5G07080	AT5G07080
AT3G16800	AT3G16800	19.0982	9.44464		AT3G16800	0.299924	-0.674727		AT3G16800	-1.96517	-0.974652	down	AT3G16800	AT3G16800
AT1G66690	AT1G66690	0.736449	0.35971		AT1G66690	0.065714	-0.910658		AT1G66690	-1.96751	-0.976372	down	AT1G66690	AT1G66690
AT1G53163	AT1G53163	1.79626	0.919069		AT1G53163	0.332115	-0.647787		AT1G53163	-1.97233	-0.979902	down	AT1G53163	AT1G53163
AT3G04010	AT3G04010	2.69003	1.16568		AT3G04010	-0.835272	-1.81692		AT3G04010	-1.97472	-0.98165	down	AT3G04010	AT3G04010
GLUC	AT3G03640	10.2726	4.92436		AT3G03640	0.152147	-0.836063		AT3G03640	-1.98372	-0.98821	down	GLUC	AT3G03640
AT2G38380	AT2G38380	1.04993	0.516685		AT2G38380	1.06619	0.0761943		AT2G38380	-1.98618	-0.989997	down	AT2G38380	AT2G38380
AT5G64190	AT5G64190	5.00566	2.46452		AT5G64190	0.598588	-0.393036		AT5G64190	-1.98842	-0.991625	down	AT5G64190	AT5G64190
AT5G45580	AT5G45580	0.133032	0		AT5G45580	0.993917	0		AT5G45580	-1.99158	-0.993917	down	AT5G45580	AT5G45580
CLE6	AT2G31085	4.7107	2.32203		AT2G31085	0.360546	-0.634059		AT2G31085	-1.99253	-0.994605	down	CLE6	AT2G31085
AT2G38390	AT2G38390	2.70307	1.31346		AT2G38390	1.04794	0.0510918		AT2G38390	-1.99563	-0.996846	down	AT2G38390	AT2G38390
AT3G18260	AT3G18260	1.55319	0.752077		AT3G18260	-0.0322231	-1.02976		AT3G18260	-1.99659	-0.997535	down	AT3G18260	AT3G18260
NHL1	AT3G11660	12.9355	6.3551		AT3G11660	0.340846	-0.657608		AT3G11660	-1.99786	-0.998454	down	NHL1	AT3G11660
AT4G29270	AT4G29270	2.07643	1.03895		AT4G29270	0.32779	-0.67296		AT4G29270	-2.00104	-1.00075	down	AT4G29270	AT4G29270
ATEXPA11	AT1G20190	15.9138	7.72054		AT1G20190	0.555348	-0.445861		AT1G20190	-2.00168	-1.00121	down	ATEXPA11	AT1G20190
CYP94B1	AT5G63450	2.0982	1.018		AT5G63450	0.207955	-0.795298		AT5G63450	-2.00452	-1.00325	down	CYP94B1	AT5G63450
PDC3	AT5G01330	0.268292	0.114478		AT5G01330	0.00666396	-1.00014		AT5G01330	-2.00945	-1.0068	down	PDC3	AT5G01330
OLEO2	AT5G40420	0.154578	0		AT5G40420	1.0082	0		AT5G40420	-2.0114	-1.0082	down	OLEO2	AT5G40420
RNS3	AT1G26820	0.743764	0.36062		AT1G26820	0.572286	-0.438529		AT1G26820	-2.01505	-1.01081	down	RNS3	AT1G26820
AT1G27880	AT1G27880	0.27889	0.139256		AT1G27880	0.691907	-0.319002		AT1G27880	-2.01518	-1.01091	down	AT1G27880	AT1G27880
AT5G59080	AT5G59080	85.3478	38.2337		AT5G59080	0.269536	-0.745		AT5G59080	-2.02025	-1.01454	down	AT5G59080	AT5G59080
ATHB52	AT5G53980	1.53664	0.752027		AT5G53980	-0.215713	-1.23029		AT5G53980	-2.02031	-1.01458	down	ATHB52	AT5G53980
AtIPCS1	AT3G54020	8.69998	3.90935		AT3G54020	0.361829	-0.653218		AT3G54020	-2.02097	-1.01505	down	AtIPCS1	AT3G54020
AT5G41900	AT5G41900	2.82083	1.36817		AT5G41900	0.530469	-0.486717		AT5G41900	-2.02397	-1.01719	down	AT5G41900	AT5G41900
AT2G40130	AT2G40130	0.622138	0.298708		AT2G40130	0.962232	-0.0581472		AT2G40130	-2.02845	-1.02038	down	AT2G40130	AT2G40130
NIP6;1	AT1G80760	4.49219	2.22661		AT1G80760	0.652139	-0.370308		AT1G80760	-2.03136	-1.02245	down	NIP6;1	AT1G80760
AT1G03010	AT1G03010	1.53185	0.743417		AT1G03010	-0.369329	-1.39252		AT1G03010	-2.0324	-1.02319	down	AT1G03010	AT1G03010
UPB1	AT2G47270	5.17381	2.50525		AT2G47270	0.307255	-0.717071		AT2G47270	-2.03401	-1.02433	down	UPB1	AT2G47270
AT4G17215	AT4G17215	3.09225	1.56583		AT4G17215	0.367644	-0.657725		AT4G17215	-2.03548	-1.02537	down	AT4G17215	AT4G17215
ARGOS	AT3G59900	9.57514	4.64874		AT3G59900	-0.414393	-1.44274		AT3G59900	-2.03969	-1.02835	down	ARGOS	AT3G59900
AT5G37450	AT5G37450	0.196707	0.0914112		AT5G37450	0.587473	-0.445598		AT5G37450	-2.04638	-1.03307	down	AT5G37450	AT5G37450
AT3G22415	AT3G22415	2.27485	1.19214		AT3G22415	0.320528	-0.713373		AT3G22415	-2.04755	-1.0339	down	AT3G22415	AT3G22415
AT3G03850	AT3G03850	4.86884	2.2868		AT3G03850	0.661654	-0.372545		AT3G03850	-2.04798	-1.0342	down	AT3G03850	AT3G03850
AT1G05770	AT1G05770	1.76632	0.820887		AT1G05770	0.219176	-0.816817		AT1G05770	-2.05052	-1.03599	down	AT1G05770	AT1G05770
GWD	AT1G10760	37.4547	16.5008		AT1G10760	0.0737022	-0.965032		AT1G10760	-2.05442	-1.03873	down	GWD	AT1G10760
GA20OX2	AT5G51810	4.70439	2.17386		AT5G51810	0.146615	-0.901052		AT5G51810	-2.06718	-1.04767	down	GA20OX2	AT5G51810
PIP2F	AT5G60660	0.904582	0.421533		AT5G60660	0.663142	-0.386251		AT5G60660	-2.06966	-1.04939	down	PIP2F	AT5G60660
AT1G08890	AT1G08890	19.0713	8.30113		AT1G08890	-0.158513	-1.20907		AT1G08890	-2.07133	-1.05056	down	AT1G08890	AT1G08890
AT4G20690	AT4G20690	1.42787	0.675002		AT4G20690	0.42364	-0.628049		AT4G20690	-2.07296	-1.05169	down	AT4G20690	AT4G20690
UGT76E2	AT5G59590	2.00667	0.9417		AT5G59590	-0.0678588	-1.12007		AT5G59590	-2.07371	-1.05222	down	UGT76E2	AT5G59590
ATSPS4F	AT4G10120	4.28023	2.03623		AT4G10120	0.46432	-0.58798		AT4G10120	-2.07383	-1.0523	down	ATSPS4F	AT4G10120
COR47	AT1G20440	634.837	252.626		AT1G20440	0.076877	-0.977561		AT1G20440	-2.07691	-1.05444	down	COR47	AT1G20440
EDA40	AT4G37890	1.55249	0.7316		AT4G37890	0.602533	-0.45262		AT4G37890	-2.07794	-1.05515	down	EDA40	AT4G37890
AT3G22142	AT3G22142	16.3146	7.07717		AT3G22142	0.869674	-0.186373		AT3G22142	-2.07923	-1.05605	down	AT3G22142	AT3G22142
AT1G08105	AT1G08105	0.28561	0.135911		AT1G08105	0.683467	-0.37264		AT1G08105	-2.07931	-1.05611	down	AT1G08105	AT1G08105
MAM-L	AT5G23020	2.68609	1.27143		AT5G23020	0.865646	-0.190757		AT5G23020	-2.07974	-1.0564	down	MAM-L	AT5G23020
AT5G12050	AT5G12050	91.6926	42.914		AT5G12050	0.285755	-0.774182		AT5G12050	-2.08484	-1.05994	down	AT5G12050	AT5G12050
ATARP9	AT5G43500	7.46785	3.42355		AT5G43500	0.671723	-0.393695		AT5G43500	-2.09278	-1.06542	down	ATARP9	AT5G43500
XCP2	AT1G20850	23.1065	10.8983		AT1G20850	0.166032	-0.906713		AT1G20850	-2.10343	-1.07274	down	XCP2	AT1G20850
AT1G13920	AT1G13920	3.49835	1.63412		AT1G13920	0.202378	-0.870959		AT1G13920	-2.1043	-1.07334	down	AT1G13920	AT1G13920
AT5G17460	AT5G17460	8.85159	3.48256		AT5G17460	0.267959	-0.80979		AT5G17460	-2.11074	-1.07775	down	AT5G17460	AT5G17460
AT3G42628	AT3G42628	6.90256	3.17884		AT3G42628	0.338593	-0.740229		AT3G42628	-2.11231	-1.07882	down	AT3G42628	AT3G42628
AT3G03840	AT3G03840	3.79809	1.76131		AT3G03840	0.62901	-0.458261		AT3G03840	-2.12472	-1.08727	down	AT3G03840	AT3G03840
AT5G02090	AT5G02090	1.7896	0.799171		AT5G02090	0.545942	-0.544521		AT5G02090	-2.12942	-1.09046	down	AT5G02090	AT5G02090
TPR12	AT1G78120	1.38775	0.624435		AT1G78120	0.180232	-0.910701		AT1G78120	-2.13012	-1.09093	down	TPR12	AT1G78120
AT5G50335	AT5G50335	5.82649	2.73141		AT5G50335	0.0305511	-1.06321		AT5G50335	-2.1343	-1.09376	down	AT5G50335	AT5G50335
PRN	AT3G59220	1.84096	0.839706		AT3G59220	0.341319	-0.753806		AT3G59220	-2.13632	-1.09512	down	PRN	AT3G59220
AT2G23120	AT2G23120	175.234	65.7046		AT2G23120	0.367923	-0.727746		AT2G23120	-2.13712	-1.09567	down	AT2G23120	AT2G23120
AT5G04680	AT5G04680	1.1023	0.521629		AT5G04680	0.21425	-0.881758		AT5G04680	-2.13762	-1.09601	down	AT5G04680	AT5G04680
GA5	AT4G25420	1.47917	0.664261		AT4G25420	0.852025	-0.244555		AT4G25420	-2.13847	-1.09658	down	GA5	AT4G25420
AT1G80130	AT1G80130	12.5725	5.08725		AT1G80130	0.52653	-0.576588		AT1G80130	-2.14818	-1.10312	down	AT1G80130	AT1G80130
ATSBT5.2	AT1G20160	4.96023	2.28821		AT1G20160	-0.171501	-1.2747		AT1G20160	-2.1483	-1.10319	down	ATSBT5.2	AT1G20160
GA2OX1	AT1G78440	0.559329	0.25588		AT1G78440	1.1115	0.00713221		AT1G78440	-2.15004	-1.10436	down	GA2OX1	AT1G78440
AT3G22910	AT3G22910	1.63229	0.694795		AT3G22910	-0.842	-1.94743		AT3G22910	-2.15163	-1.10543	down	AT3G22910	AT3G22910
AT4G04460	AT4G04460	0.794877	0.389063		AT4G04460	0.561791	-0.54396		AT4G04460	-2.15211	-1.10575	down	AT4G04460	AT4G04460
CYP78A9	AT3G61880	3.00915	1.39425		AT3G61880	0.426058	-0.683264		AT3G61880	-2.15744	-1.10932	down	CYP78A9	AT3G61880
SAUR_AC1	AT4G38850	10.0807	4.44786		AT4G38850	0.888154	-0.222681		AT4G38850	-2.15971	-1.11084	down	SAUR_AC1	AT4G38850
XCP1	AT4G35350	6.57826	2.98615		AT4G35350	0.565066	-0.549224		AT4G35350	-2.16488	-1.11429	down	XCP1	AT4G35350
AT3G09540	AT3G09540	2.75387	1.17726		AT3G09540	0.38829	-0.728591		AT3G09540	-2.16878	-1.11688	down	AT3G09540	AT3G09540
AT5G48900	AT5G48900	21.5689	9.70717		AT5G48900	0.338339	-0.779615		AT5G48900	-2.17039	-1.11795	down	AT5G48900	AT5G48900
WNK3	AT3G48260	2.61109	1.17752		AT3G48260	0.727574	-0.39099		AT3G48260	-2.17131	-1.11856	down	WNK3	AT3G48260
AT5G64590	AT5G64590	0.898629	0.429963		AT5G64590	0.67169	-0.450293		AT5G64590	-2.17646	-1.12198	down	AT5G64590	AT5G64590
AT3G59720	AT3G59720	0.423521	0.162304		AT3G59720	-1.04076	-2.16305		AT3G59720	-2.17692	-1.12229	down	AT3G59720	AT3G59720
AT5G45920	AT5G45920	0.922821	0.452108		AT5G45920	1.20103	0.0772073		AT5G45920	-2.17923	-1.12382	down	AT5G45920	AT5G45920
LUP1	AT1G78970	10.5536	4.75333		AT1G78970	0.395711	-0.732539		AT1G78970	-2.18594	-1.12825	down	LUP1	AT1G78970
AT5G59070	AT5G59070	3.77457	1.62064		AT5G59070	-0.129859	-1.2615		AT5G59070	-2.19108	-1.13165	down	AT5G59070	AT5G59070
AT1G05730	AT1G05730	0.912106	0.337852		AT1G05730	0.339376	-0.794638		AT1G05730	-2.19468	-1.13401	down	AT1G05730	AT1G05730
AT1G29460	AT1G29460	18.8026	8.29695		AT1G29460	0.899777	-0.237603		AT1G29460	-2.19981	-1.13738	down	AT1G29460	AT1G29460
AT4G37895	AT4G37895	1.00753	0.435242		AT4G37895	0.755574	-0.382996		AT4G37895	-2.20163	-1.13857	down	AT4G37895	AT4G37895
UGT74D1	AT2G31750	27.188	11.6895		AT2G31750	0.0909363	-1.05121		AT2G31750	-2.20709	-1.14214	down	UGT74D1	AT2G31750
AT1G21945	AT1G21945	0.367891	0.139883		AT1G21945	-1.07223	-2.2203		AT1G21945	-2.21618	-1.14807	down	AT1G21945	AT1G21945
ATASP38	AT5G02190	0.447599	0.195261		AT5G02190	-0.161985	-1.3104		AT5G02190	-2.2167	-1.14842	down	ATASP38	AT5G02190
AT1G11210	AT1G11210	3.36873	1.26913		AT1G11210	0.328969	-0.8237		AT1G11210	-2.22325	-1.15267	down	AT1G11210	AT1G11210
FLP1	AT4G31380	2.88929	1.22994		AT4G31380	-0.711923	-1.8698		AT4G31380	-2.23129	-1.15788	down	FLP1	AT4G31380
ATHVA22D	AT4G24960	20.994	7.82661		AT4G24960	0.808393	-0.352281		AT4G24960	-2.23562	-1.16067	down	ATHVA22D	AT4G24960
ERD10	AT1G20450	116.882	42.7035		AT1G20450	0.300162	-0.861646		AT1G20450	-2.23738	-1.16181	down	ERD10	AT1G20450
ERD4	AT1G30360	369.421	143.013		AT1G30360	0.279603	-0.882348		AT1G30360	-2.2376	-1.16195	down	ERD4	AT1G30360
AT1G80240	AT1G80240	1.13532	0.51126		AT1G80240	-0.157324	-1.32031		AT1G80240	-2.2392	-1.16298	down	AT1G80240	AT1G80240
ATPRR1	AT1G32100	5.57423	2.45728		AT1G32100	0.0969858	-1.06942		AT1G32100	-2.24452	-1.16641	down	ATPRR1	AT1G32100
AT3G61330	AT3G61330	0.48644	0.18859		AT3G61330	-1.06462	-2.23412		AT3G61330	-2.24934	-1.1695	down	AT3G61330	AT3G61330
IAGLU	AT4G15550	10.3887	4.50888		AT4G15550	-0.434565	-1.60843		AT4G15550	-2.25615	-1.17386	down	IAGLU	AT4G15550
AT1G11960	AT1G11960	5.77688	2.30401		AT1G11960	0.119227	-1.05527		AT1G11960	-2.25714	-1.17449	down	AT1G11960	AT1G11960
KIN2	AT5G15970	624.401	224.703		AT5G15970	0.747205	-0.428112		AT5G15970	-2.25842	-1.17532	down	KIN2	AT5G15970
APX5	AT4G35970	1.99731	0.916936		AT4G35970	0.0596387	-1.11688		AT4G35970	-2.26031	-1.17652	down	APX5	AT4G35970
AT1G09890	AT1G09890	0.372614	0.160077		AT1G09890	1.01427	-0.163078		AT1G09890	-2.2616	-1.17734	down	AT1G09890	AT1G09890
AT4G15450	AT4G15450	17.7626	6.77767		AT4G15450	0.767789	-0.410224		AT4G15450	-2.26265	-1.17801	down	AT4G15450	AT4G15450
AT5G54585	AT5G54585	15.5996	6.66411		AT5G54585	0.673394	-0.511841		AT5G54585	-2.274	-1.18523	down	AT5G54585	AT5G54585
HKT1	AT4G10310	0.684898	0.278265		AT4G10310	-0.0893151	-1.27832		AT4G10310	-2.27996	-1.18901	down	HKT1	AT4G10310
ATCTL2	AT3G16920	5.85936	2.5334		AT3G16920	0.471892	-0.717892		AT3G16920	-2.28119	-1.18978	down	ATCTL2	AT3G16920
AT1G49470	AT1G49470	5.528	2.46901		AT1G49470	0.269914	-0.920546		AT1G49470	-2.28226	-1.19046	down	AT1G49470	AT1G49470
AT3G03830	AT3G03830	3.97195	1.75597		AT3G03830	0.509754	-0.681973		AT3G03830	-2.28426	-1.19173	down	AT3G03830	AT3G03830
AGP40	AT3G20865	1.09221	0.476722		AT3G20865	0.346783	-0.847187		AT3G20865	-2.28782	-1.19397	down	AGP40	AT3G20865
AT3G50340	AT3G50340	8.57818	3.51934		AT3G50340	0.694365	-0.502778		AT3G50340	-2.29285	-1.19714	down	AT3G50340	AT3G50340
AT1G10585	AT1G10585	1.75536	0.662283		AT1G10585	-0.545161	-1.74296		AT1G10585	-2.29389	-1.1978	down	AT1G10585	AT1G10585
LBD30	AT4G00220	0.693016	0.328963		AT4G00220	0.178019	-1.02247		AT4G00220	-2.29817	-1.20049	down	LBD30	AT4G00220
AT3G03820	AT3G03820	12.3142	5.24268		AT3G03820	0.532493	-0.670832		AT3G03820	-2.3027	-1.20332	down	AT3G03820	AT3G03820
AT1G62170	AT1G62170	0.117382	0.00939827		AT1G62170	1.20386	0		AT1G62170	-2.30355	-1.20386	down	AT1G62170	AT1G62170
RLP29	AT2G42800	1.5571	0.705526		AT2G42800	0.0577313	-1.1462		AT2G42800	-2.30366	-1.20393	down	RLP29	AT2G42800
AtCXE17	AT5G16080	2.63174	1.11218		AT5G16080	0.599922	-0.612566		AT5G16080	-2.31737	-1.21249	down	AtCXE17	AT5G16080
IAA5	AT1G15580	0.995441	0.45074		AT1G15580	0.493963	-0.720244		AT1G15580	-2.32013	-1.21421	down	IAA5	AT1G15580
MIR167D	AT1G31173	8.75712	3.7642		AT1G31173	1.02692	-0.189939		AT1G31173	-2.3244	-1.21686	down	MIR167D	AT1G31173
AT5G13205	AT5G13205	0.939931	0.355738		AT5G13205	-1.06132	-2.27863		AT5G13205	-2.32513	-1.21731	down	AT5G13205	AT5G13205
AT5G18060	AT5G18060	15.9411	6.70139		AT5G18060	0.591949	-0.629174		AT5G18060	-2.33128	-1.22112	down	AT5G18060	AT5G18060
GRP5	AT3G20470	29.0741	12.2378		AT3G20470	-0.272996	-1.49621		AT3G20470	-2.33466	-1.22321	down	GRP5	AT3G20470
AT2G33350	AT2G33350	0.130637	0.0282589		AT2G33350	1.72634	0.502544		AT2G33350	-2.3356	-1.22379	down	AT2G33350	AT2G33350
AT3G07380	AT3G07380	1.96795	0.843379		AT3G07380	0.515175	-0.710879		AT3G07380	-2.33926	-1.22605	down	AT3G07380	AT3G07380
STP11	AT5G23270	0.288694	0.12432		AT5G23270	0.321498	-0.905104		AT5G23270	-2.34015	-1.2266	down	STP11	AT5G23270
AT5G59050	AT5G59050	1.85976	0.768786		AT5G59050	0.660358	-0.567389		AT5G59050	-2.34201	-1.22775	down	AT5G59050	AT5G59050
AT1G58140	AT1G58140	0.507242	0.184669		AT1G58140	-1.11384	-2.34346		AT1G58140	-2.34506	-1.22962	down	AT1G58140	AT1G58140
AT4G21250	AT4G21250	0.0886256	0		AT4G21250	1.23089	0		AT4G21250	-2.34712	-1.23089	down	AT4G21250	AT4G21250
AT1G11265	AT1G11265	0.511128	0.187465		AT1G11265	-1.06254	-2.29688		AT1G11265	-2.35273	-1.23434	down	AT1G11265	AT1G11265
AtGolS2	AT1G56600	1.32233	0.563122		AT1G56600	0.374775	-0.859803		AT1G56600	-2.35312	-1.23458	down	AtGolS2	AT1G56600
SHL1	AT4G39100	52.2956	21.7886		AT4G39100	0.608263	-0.630783		AT4G39100	-2.36042	-1.23905	down	SHL1	AT4G39100
AT1G15010	AT1G15010	34.9712	12.1098		AT1G15010	0.123788	-1.1188		AT1G15010	-2.36623	-1.24259	down	AT1G15010	AT1G15010
EXP8	AT2G40610	37.4261	15.2306		AT2G40610	0.0774879	-1.16868		AT2G40610	-2.37211	-1.24617	down	EXP8	AT2G40610
AT1G63295	AT1G63295	0.961429	0.431551		AT1G63295	0.290851	-0.956843		AT1G63295	-2.37462	-1.24769	down	AT1G63295	AT1G63295
KCR2	AT1G24470	1.46927	0.574508		AT1G24470	0.876477	-0.373838		AT1G24470	-2.37893	-1.25031	down	KCR2	AT1G24470
CYP86A1	AT5G58860	0.65334	0.272533		AT5G58860	0.82166	-0.428952		AT5G58860	-2.37942	-1.25061	down	CYP86A1	AT5G58860
AT5G07570	AT5G07570	0.181443	0.0759978		AT5G07570	-0.0618727	-1.3132		AT5G07570	-2.3806	-1.25132	down	AT5G07570	AT5G07570
AT1G70800	AT1G70800	0.750697	0.303171		AT1G70800	-0.332658	-1.58458		AT1G70800	-2.38158	-1.25192	down	AT1G70800	AT1G70800
AT4G19130	AT4G19130	0.236736	0.0965586		AT4G19130	1.17232	-0.0868756		AT4G19130	-2.39362	-1.2592	down	AT4G19130	AT4G19130
AT1G29420	AT1G29420	4.79156	1.91361		AT1G29420	0.930779	-0.328559		AT1G29420	-2.39386	-1.25934	down	AT1G29420	AT1G29420
ATCBF3	AT4G25480	1.04137	0.459902		AT4G25480	0.315181	-0.951078		AT4G25480	-2.40537	-1.26626	down	ATCBF3	AT4G25480
AT5G03435	AT5G03435	0.271021	0.104962		AT5G03435	0.75634	-0.512766		AT5G03435	-2.41012	-1.26911	down	AT5G03435	AT5G03435
HFR1	AT1G02340	54.585	22.3325		AT1G02340	0.504187	-0.765666		AT1G02340	-2.41137	-1.26985	down	HFR1	AT1G02340
PUB18	AT1G10560	1.45458	0.532558		AT1G10560	-0.395399	-1.66681		AT1G10560	-2.41397	-1.27141	down	PUB18	AT1G10560
AT3G17980	AT3G17980	0.170681	0.0290258		AT3G17980	1.12713	-0.144636		AT3G17980	-2.41457	-1.27177	down	AT3G17980	AT3G17980
HPL1	AT4G15440	1.81566	0.769237		AT4G15440	0.920215	-0.351853		AT4G15440	-2.41508	-1.27207	down	HPL1	AT4G15440
AT1G61590	AT1G61590	0.355893	0.162111		AT1G61590	0.744887	-0.532088		AT1G61590	-2.4233	-1.27697	down	AT1G61590	AT1G61590
AT1G48710	AT1G48710	0.429356	0.151639		AT1G48710	-1.13194	-2.41669		AT1G48710	-2.4364	-1.28475	down	AT1G48710	AT1G48710
AT5G48690	AT5G48690	0.695638	0.293876		AT5G48690	0.231465	-1.06047		AT5G48690	-2.44857	-1.29194	down	AT5G48690	AT5G48690
PIL1	AT2G46970	2.20062	0.885292		AT2G46970	0.165407	-1.12671		AT2G46970	-2.44887	-1.29212	down	PIL1	AT2G46970
AT5G12940	AT5G12940	3.67885	1.49201		AT5G12940	0.344191	-0.948551		AT5G12940	-2.44993	-1.29274	down	AT5G12940	AT5G12940
AT5G02760	AT5G02760	47.5417	18.3648		AT5G02760	0.60261	-0.69808		AT5G02760	-2.46347	-1.30069	down	AT5G02760	AT5G02760
RGF6	AT4G16515	40.9121	16.0953		AT4G16515	0.0244236	-1.28237		AT4G16515	-2.4739	-1.30679	down	RGF6	AT4G16515
AT2G15800	AT2G15800	1.45453	0.566745		AT2G15800	0.152764	-1.16264		AT2G15800	-2.48871	-1.3154	down	AT2G15800	AT2G15800
AT5G46220	AT5G46220	0.485472	0.18614		AT5G46220	0.627756	-0.688274		AT5G46220	-2.4898	-1.31603	down	AT5G46220	AT5G46220
NCED3	AT3G14440	4.39955	1.73263		AT3G14440	0.686728	-0.629722		AT3G14440	-2.49053	-1.31645	down	NCED3	AT3G14440
DMP2	AT3G21550	3.98852	1.61325		AT3G21550	0.180765	-1.14229		AT3G21550	-2.50195	-1.32305	down	DMP2	AT3G21550
AXR5	AT4G14560	36.3904	13.5956		AT4G14560	0.530433	-0.803776		AT4G14560	-2.52137	-1.33421	down	AXR5	AT4G14560
AT4G24430	AT4G24430	0.456745	0.175295		AT4G24430	0.364267	-0.977065		AT4G24430	-2.53385	-1.34133	down	AT4G24430	AT4G24430
BMY8	AT4G17090	55.3375	19.5335		AT4G17090	1.11712	-0.225551		AT4G17090	-2.5362	-1.34267	down	BMY8	AT4G17090
DML3	AT4G34060	0.439713	0.164877		AT4G34060	0.841518	-0.501305		AT4G34060	-2.53647	-1.34282	down	DML3	AT4G34060
AT1G11540	AT1G11540	0.155037	0.0245582		AT1G11540	0.163624	-1.17946		AT1G11540	-2.53694	-1.34309	down	AT1G11540	AT1G11540
MEE23	AT2G34790	2.55178	0.978986		AT2G34790	0.489233	-0.853917		AT2G34790	-2.53705	-1.34315	down	MEE23	AT2G34790
SUC7	AT1G66570	1.40547	0.542675		AT1G66570	-1.0608	-2.40922		AT1G66570	-2.54633	-1.34842	down	SUC7	AT1G66570
AT5G01335	AT5G01335	0.400782	0.129302		AT5G01335	0.345408	-1.0031		AT5G01335	-2.54648	-1.3485	down	AT5G01335	AT5G01335
ATK4	AT5G27000	1.71912	0.65905		AT5G27000	0.220806	-1.1279		AT5G27000	-2.54684	-1.34871	down	ATK4	AT5G27000
AT2G18010	AT2G18010	2.55378	0.91204		AT2G18010	0.467478	-0.882179		AT2G18010	-2.54852	-1.34966	down	AT2G18010	AT2G18010
AT3G55240	AT3G55240	20.4079	7.96598		AT3G55240	0.787258	-0.574943		AT3G55240	-2.57077	-1.3622	down	AT3G55240	AT3G55240
AT1G68360	AT1G68360	0.828842	0.358876		AT1G68360	0.249885	-1.11378		AT1G68360	-2.57339	-1.36367	down	AT1G68360	AT1G68360
AT4G18550	AT4G18550	0.417658	0.185712		AT4G18550	0.0362817	-1.33621		AT4G18550	-2.58918	-1.37249	down	AT4G18550	AT4G18550
AT3G32415	AT3G32415	0.227859	0.0744359		AT3G32415	-1.11096	-2.48752		AT3G32415	-2.59648	-1.37656	down	AT3G32415	AT3G32415
KIN1	AT5G15960	39.8638	11.3236		AT5G15960	1.2645	-0.113783		AT5G15960	-2.59959	-1.37828	down	KIN1	AT5G15960
AT2G27930	AT2G27930	1.5475	0.599507		AT2G27930	0.438854	-0.939767		AT2G27930	-2.6002	-1.37862	down	AT2G27930	AT2G27930
ADS1	AT1G06080	2.70387	1.03094		AT1G06080	-0.435673	-1.81491		AT1G06080	-2.6013	-1.37923	down	ADS1	AT1G06080
TED7	AT5G48920	2.44753	0.935119		AT5G48920	0.49693	-0.889839		AT5G48920	-2.61492	-1.38677	down	TED7	AT5G48920
APK4	AT5G67520	7.96445	2.81945		AT5G67520	0.745048	-0.643512		AT5G67520	-2.61817	-1.38856	down	APK4	AT5G67520
GL22	AT1G02335	9.46714	3.66397		AT1G02335	0.21709	-1.17271		AT1G02335	-2.62042	-1.3898	down	GL22	AT1G02335
AT4G18280	AT4G18280	23.8334	7.54869		AT4G18280	0.149388	-1.24179		AT4G18280	-2.62293	-1.39118	down	AT4G18280	AT4G18280
UGT73C1	AT2G36750	1.00831	0.389985		AT2G36750	0.44819	-0.949544		AT2G36750	-2.63487	-1.39773	down	UGT73C1	AT2G36750
TED6	AT1G43790	10.8591	4.15583		AT1G43790	0.149271	-1.24905		AT1G43790	-2.63594	-1.39832	down	TED6	AT1G43790
OEP16	AT2G28900	207.092	62.836		AT2G28900	0.633338	-0.76837		AT2G28900	-2.64214	-1.40171	down	OEP16	AT2G28900
KDR	AT1G26945	37.3204	13.4755		AT1G26945	0.930216	-0.485016		AT1G26945	-2.66703	-1.41523	down	KDR	AT1G26945
AT2G03200	AT2G03200	0.437941	0.161317		AT2G03200	0.542141	-0.87549		AT2G03200	-2.67146	-1.41763	down	AT2G03200	AT2G03200
AT5G18010	AT5G18010	16.2183	5.88688		AT5G18010	0.455391	-0.973938		AT5G18010	-2.69321	-1.42933	down	AT5G18010	AT5G18010
AT2G22510	AT2G22510	1.0299	0.38342		AT2G22510	1.6887	0.254542		AT2G22510	-2.70223	-1.43415	down	AT2G22510	AT2G22510
AT2G15020	AT2G15020	1.82177	0.699303		AT2G15020	0.772759	-0.662212		AT2G15020	-2.70377	-1.43497	down	AT2G15020	AT2G15020
AT1G76240	AT1G76240	3.84051	1.40106		AT1G76240	0.381401	-1.06018		AT1G76240	-2.71618	-1.44158	down	AT1G76240	AT1G76240
AT5G18020	AT5G18020	13.1584	4.72773		AT5G18020	0.836517	-0.610242		AT5G18020	-2.72595	-1.44676	down	AT5G18020	AT5G18020
AT5G24240	AT5G24240	0.701721	0.230457		AT5G24240	1.02735	-0.42077		AT5G24240	-2.72852	-1.44812	down	AT5G24240	AT5G24240
ddf2	AT1G63030	0.167184	0.0152308		AT1G63030	1.44982	0		AT1G63030	-2.73174	-1.44982	down	ddf2	AT1G63030
AT3G55760	AT3G55760	12.5732	3.74314		AT3G55760	0.431725	-1.01976		AT3G55760	-2.73489	-1.45148	down	AT3G55760	AT3G55760
IQD10	AT3G15050	0.466014	0.179119		AT3G15050	1.21897	-0.23906		AT3G15050	-2.74732	-1.45803	down	IQD10	AT3G15050
AT5G67090	AT5G67090	0.243503	0.0991609		AT5G67090	0.282046	-1.17941		AT5G67090	-2.75386	-1.46146	down	AT5G67090	AT5G67090
AT4G30830	AT4G30830	0.292371	0.105438		AT4G30830	0.707923	-0.755599		AT4G30830	-2.75781	-1.46352	down	AT4G30830	AT4G30830
ATMYB14	AT2G31180	0.184876	0.0186099		AT2G31180	1.47655	0		AT2G31180	-2.78282	-1.47655	down	ATMYB14	AT2G31180
AT5G38610	AT5G38610	1.06847	0.38856		AT5G38610	0.362408	-1.12032		AT5G38610	-2.79476	-1.48272	down	AT5G38610	AT5G38610
AT3G01630	AT3G01630	0.28328	0.108972		AT3G01630	0.542749	-0.940404		AT3G01630	-2.79559	-1.48315	down	AT3G01630	AT3G01630
CID9	AT3G14450	1.56722	0.5571		AT3G14450	0.193713	-1.29435		AT3G14450	-2.80512	-1.48806	down	CID9	AT3G14450
AT2G37555	AT2G37555	0.482122	0.174283		AT2G37555	0.432799	-1.06726		AT2G37555	-2.82855	-1.50006	down	AT2G37555	AT2G37555
RCI2B	AT3G05890	9.55144	3.12319		AT3G05890	-0.0752718	-1.57952		AT3G05890	-2.83676	-1.50425	down	RCI2B	AT3G05890
AT2G16890	AT2G16890	0.640786	0.182704		AT2G16890	1.17802	-0.336169		AT2G16890	-2.85638	-1.51419	down	AT2G16890	AT2G16890
PRP3	AT3G62680	0.76075	0.240378		AT3G62680	-0.182017	-1.70129		AT3G62680	-2.86647	-1.51927	down	PRP3	AT3G62680
AT4G03290	AT4G03290	0.16795	0.0110097		AT4G03290	1.04813	-0.474107		AT4G03290	-2.87236	-1.52224	down	AT4G03290	AT4G03290
MAP65-9	AT5G62250	0.0893082	0.009429		AT5G62250	1.00141	-0.520825		AT5G62250	-2.87236	-1.52224	down	MAP65-9	AT5G62250
AT1G77700	AT1G77700	1.09987	0.37531		AT1G77700	0.293194	-1.22922		AT1G77700	-2.87271	-1.52241	down	AT1G77700	AT1G77700
AT3G10680	AT3G10680	0.798091	0.289096		AT3G10680	0.618048	-0.91042		AT3G10680	-2.88479	-1.52847	down	AT3G10680	AT3G10680
AT1G60360	AT1G60360	0.435845	0.143469		AT1G60360	0.0415239	-1.48746		AT1G60360	-2.88583	-1.52899	down	AT1G60360	AT1G60360
AT1G26680	AT1G26680	0.0620276	0.00940619		AT1G26680	0.284197	-1.24677		AT1G26680	-2.8898	-1.53097	down	AT1G26680	AT1G26680
AT3G21330	AT3G21330	9.80996	2.86936		AT3G21330	-0.00551939	-1.54588		AT3G21330	-2.90867	-1.54036	down	AT3G21330	AT3G21330
AT1G52270	AT1G52270	3.05067	1.08124		AT1G52270	0.363711	-1.17868		AT1G52270	-2.91277	-1.54239	down	AT1G52270	AT1G52270
AT5G63560	AT5G63560	0.676701	0.230614		AT5G63560	1.33428	-0.210971		AT5G63560	-2.91854	-1.54525	down	AT5G63560	AT5G63560
AT5G18050	AT5G18050	22.5196	7.57478		AT5G18050	0.465631	-1.08254		AT5G18050	-2.92447	-1.54817	down	AT5G18050	AT5G18050
ATMKK7	AT1G18350	0.589558	0.225581		AT1G18350	0.523092	-1.02871		AT1G18350	-2.93183	-1.5518	down	ATMKK7	AT1G18350
AT3G28857	AT3G28857	1.28676	0.445585		AT3G28857	0.194798	-1.35773		AT3G28857	-2.93331	-1.55253	down	AT3G28857	AT3G28857
AT4G10160	AT4G10160	2.48312	0.925114		AT4G10160	0.491933	-1.06112		AT4G10160	-2.93437	-1.55305	down	AT4G10160	AT4G10160
RNS1	AT2G02990	2.56005	0.830323		AT2G02990	0.58255	-0.979432		AT2G02990	-2.95259	-1.56198	down	RNS1	AT2G02990
AT5G18030	AT5G18030	23.6578	7.71526		AT5G18030	0.903439	-0.65983		AT5G18030	-2.95523	-1.56327	down	AT5G18030	AT5G18030
AT1G19840	AT1G19840	0.985971	0.327135		AT1G19840	0.820405	-0.747491		AT1G19840	-2.96472	-1.5679	down	AT1G19840	AT1G19840
AT3G52740	AT3G52740	0.966589	0.316946		AT3G52740	-0.0162324	-1.58491		AT3G52740	-2.96633	-1.56868	down	AT3G52740	AT3G52740
FMO GS-OX4	AT1G62570	5.85677	1.59951		AT1G62570	0.603244	-0.96793		AT1G62570	-2.97146	-1.57117	down	FMO GS-OX4	AT1G62570
RXF12	AT1G58370	3.34106	1.10681		AT1G58370	0.174592	-1.40303		AT1G58370	-2.98477	-1.57762	down	RXF12	AT1G58370
YUC2	AT4G13260	1.80743	0.601771		AT4G13260	0.0519149	-1.52714		AT4G13260	-2.98774	-1.57905	down	YUC2	AT4G13260
AT1G30080	AT1G30080	0.197395	0.0593641		AT1G30080	0.146536	-1.4369		AT1G30080	-2.99683	-1.58344	down	AT1G30080	AT1G30080
AT3G24065	AT3G24065	0.432935	0.0553287		AT3G24065	0.986787	-0.597444		AT3G24065	-2.99848	-1.58423	down	AT3G24065	AT3G24065
AtMC9	AT5G04200	0.880322	0.270984		AT5G04200	-0.152716	-1.73782		AT5G04200	-3.00029	-1.5851	down	AtMC9	AT5G04200
AT2G17660	AT2G17660	0.97697	0.313489		AT2G17660	-0.116712	-1.70432		AT2G17660	-3.00551	-1.58761	down	AT2G17660	AT2G17660
AT5G61280	AT5G61280	0.443928	0.138477		AT5G61280	0.863551	-0.728684		AT5G61280	-3.01516	-1.59223	down	AT5G61280	AT5G61280
AT4G32780	AT4G32780	0.195494	0.0347796		AT4G32780	1.19868	-0.39769		AT4G32780	-3.02381	-1.59637	down	AT4G32780	AT4G32780
AT1G43250	AT1G43250	0.0570272	0.0147582		AT1G43250	-0.0832193	-1.67966		AT1G43250	-3.02395	-1.59644	down	AT1G43250	AT1G43250
BFN1	AT1G11190	0.360438	0.123325		AT1G11190	0.331008	-1.26543		AT1G11190	-3.02396	-1.59644	down	BFN1	AT1G11190
CYP86C2	AT3G26125	0.133964	0.0195364		AT3G26125	1.56891	-0.0338056		AT3G26125	-3.03715	-1.60272	down	CYP86C2	AT3G26125
COR413-PM1	AT2G15970	494.323	131.66		AT2G15970	0.241133	-1.36577		AT2G15970	-3.04598	-1.60691	down	COR413-PM1	AT2G15970
AGP3	AT4G40090	1.35651	0.439512		AT4G40090	1.51988	-0.0892677		AT4G40090	-3.05071	-1.60914	down	AGP3	AT4G40090
AT5G04970	AT5G04970	0.0821112	0		AT5G04970	0.658726	-0.970822		AT5G04970	-3.09416	-1.62955	down	AT5G04970	AT5G04970
AT5G11540	AT5G11540	0.417761	0.1569		AT5G11540	0.816679	-0.823386		AT5G11540	-3.1168	-1.64007	down	AT5G11540	AT5G11540
AT2G15810	AT2G15810	0.804291	0.260374		AT2G15810	0.0613918	-1.58388		AT2G15810	-3.12806	-1.64527	down	AT2G15810	AT2G15810
ATGSL09	AT5G36870	0.0693036	0.0257433		AT5G36870	0.120736	-1.53262		AT5G36870	-3.14565	-1.65336	down	ATGSL09	AT5G36870
AT2G24560	AT2G24560	0.315766	0.0439328		AT2G24560	1.05196	-0.613503		AT2G24560	-3.17217	-1.66547	down	AT2G24560	AT2G24560
AT4G30650	AT4G30650	38.8332	9.10472		AT4G30650	0.179291	-1.48657		AT4G30650	-3.17303	-1.66586	down	AT4G30650	AT4G30650
AT4G25433	AT4G25433	0.353884	0.0227217		AT4G25433	1.59563	-0.0715467		AT4G25433	-3.17593	-1.66718	down	AT4G25433	AT4G25433
AT1G10770	AT1G10770	1.78949	0.381927		AT1G10770	0.0967292	-1.57119		AT1G10770	-3.17755	-1.66792	down	AT1G10770	AT1G10770
AT5G18080	AT5G18080	16.4419	4.9914		AT5G18080	0.851594	-0.835559		AT5G18080	-3.22021	-1.68715	down	AT5G18080	AT5G18080
AT2G34655	AT2G34655	0.992683	0.299418		AT2G34655	0.854783	-0.83606		AT2G34655	-3.22845	-1.69084	down	AT2G34655	AT2G34655
AT4G18630	AT4G18630	0.288428	0.0901363		AT4G18630	1.09364	-0.607966		AT4G18630	-3.25262	-1.7016	down	AT4G18630	AT4G18630
AT3G54770	AT3G54770	0.266876	0.0466054		AT3G54770	0.702747	-1.00761		AT3G54770	-3.27242	-1.71036	down	AT3G54770	AT3G54770
AT1G75620	AT1G75620	0.180245	0.0424956		AT1G75620	0.248885	-1.47021		AT1G75620	-3.29229	-1.71909	down	AT1G75620	AT1G75620
AT1G21790	AT1G21790	32.2298	6.8126		AT1G21790	0.641857	-1.07796		AT1G21790	-3.29394	-1.71982	down	AT1G21790	AT1G21790
AT2G47670	AT2G47670	0.364411	0.0946776		AT2G47670	0.748479	-0.975446		AT2G47670	-3.30334	-1.72392	down	AT2G47670	AT2G47670
ATGA20OX3	AT5G07200	0.132616	0.0288783		AT5G07200	0.167423	-1.57817		AT5G07200	-3.35332	-1.74559	down	ATGA20OX3	AT5G07200
AT4G23205	AT4G23205	0.347237	0.0461522		AT4G23205	0.21265	-1.53428		AT4G23205	-3.35644	-1.74693	down	AT4G23205	AT4G23205
AT5G58780	AT5G58780	0.421658	0.161532		AT5G58780	1.44603	-0.311229		AT5G58780	-3.38055	-1.75726	down	AT5G58780	AT5G58780
AT4G08910	AT4G08910	0.283456	0.0574578		AT4G08910	1.66254	-0.105352		AT4G08910	-3.40556	-1.76789	down	AT4G08910	AT4G08910
AT2G22820	AT2G22820	0.999212	0.123012		AT2G22820	1.77011	0		AT2G22820	-3.41079	-1.77011	down	AT2G22820	AT2G22820
AT5G39180	AT5G39180	0.422927	0.120568		AT5G39180	1.38387	-0.388587		AT5G39180	-3.41634	-1.77245	down	AT5G39180	AT5G39180
SRF5	AT1G78980	0.0915861	0.0220674		AT1G78980	1.06313	-0.720955		AT1G78980	-3.44399	-1.78408	down	SRF5	AT1G78980
AT5G39150	AT5G39150	0.488721	0.136953		AT5G39150	1.33264	-0.464936		AT5G39150	-3.47635	-1.79758	down	AT5G39150	AT5G39150
ETO2	AT5G65800	0.568286	0.159344		AT5G65800	0.69363	-1.13305		AT5G65800	-3.54721	-1.82668	down	ETO2	AT5G65800
TYRDC	AT4G28680	0.21137	0.079255		AT4G28680	0.91822	-0.911027		AT4G28680	-3.55351	-1.82925	down	TYRDC	AT4G28680
AT2G18969	AT2G18969	1.04555	0.312945		AT2G18969	0.224208	-1.61782		AT2G18969	-3.58514	-1.84203	down	AT2G18969	AT2G18969
AT1G16850	AT1G16850	6.03409	1.34932		AT1G16850	0.110791	-1.73845		AT1G16850	-3.60311	-1.84924	down	AT1G16850	AT1G16850
AT1G55240	AT1G55240	0.14543	0.0121846		AT1G55240	1.66823	-0.187343		AT1G55240	-3.61895	-1.85557	down	AT1G55240	AT1G55240
MYB12	AT2G47460	0.133258	0.0216794		AT2G47460	1.38146	-0.474107		AT2G47460	-3.61895	-1.85557	down	MYB12	AT2G47460
AT3G23860	AT3G23860	0.418046	0.112421		AT3G23860	0.504789	-1.36346		AT3G23860	-3.65088	-1.86824	down	AT3G23860	AT3G23860
AT5G44575	AT5G44575	2.10781	0.605149		AT5G44575	-1.30258	-3.1826		AT5G44575	-3.6808	-1.88002	down	AT5G44575	AT5G44575
AT1G70500	AT1G70500	0.731213	0.198738		AT1G70500	0.230997	-1.65399		AT1G70500	-3.69349	-1.88499	down	AT1G70500	AT1G70500
SUS4	AT3G43190	0.245366	0.0895249		AT3G43190	0.0294744	-1.85592		AT3G43190	-3.69453	-1.88539	down	SUS4	AT3G43190
FLA21	AT5G06920	0.219047	0.0451739		AT5G06920	0.138743	-1.75217		AT5G06920	-3.70869	-1.89091	down	FLA21	AT5G06920
IAA19	AT3G15540	18.4255	4.80695		AT3G15540	0.514542	-1.38766		AT3G15540	-3.73784	-1.9022	down	IAA19	AT3G15540
LAC11	AT5G03260	0.960442	0.250028		AT5G03260	1.35514	-0.555755		AT5G03260	-3.76043	-1.9109	down	LAC11	AT5G03260
COR15B	AT2G42530	33.925	6.66644		AT2G42530	1.78508	-0.145161		AT2G42530	-3.8112	-1.93025	down	COR15B	AT2G42530
AT5G02540	AT5G02540	22.2717	5.65538		AT5G02540	-0.172459	-2.12033		AT5G02540	-3.85804	-1.94787	down	AT5G02540	AT5G02540
AT4G20970	AT4G20970	2.17657	0.466273		AT4G20970	0.289139	-1.65988		AT4G20970	-3.86113	-1.94902	down	AT4G20970	AT4G20970
ACS4	AT2G22810	3.19554	0.712087		AT2G22810	1.02906	-0.928922		AT2G22810	-3.88518	-1.95798	down	ACS4	AT2G22810
AT3G49668	AT3G49668	1.79302	0		AT3G49668	-3.15485	-5.11834		AT3G49668	-3.90004	-1.96349	down	AT3G49668	AT3G49668
AT3G48240	AT3G48240	0.372875	0.0949896		AT3G48240	0.485745	-1.50345		AT3G48240	-3.97015	-1.9892	down	AT3G48240	AT3G48240
COR414-TM1	AT1G29395	477.781	100.716		AT1G29395	-0.015192	-2.0091		AT1G29395	-3.98314	-1.99391	down	COR414-TM1	AT1G29395
AT3G21320	AT3G21320	5.72146	1.13093		AT3G21320	-0.730604	-2.76926		AT3G21320	-4.10862	-2.03865	down	AT3G21320	AT3G21320
RAS1	AT1G09950	1.7369	0.362996		AT1G09950	0.0523832	-2.02114		AT1G09950	-4.20914	-2.07353	down	RAS1	AT1G09950
YUC8	AT4G28720	3.37793	0.749087		AT4G28720	-0.125646	-2.23033		AT4G28720	-4.30105	-2.10469	down	YUC8	AT4G28720
AT4G33810	AT4G33810	0.380279	0.088212		AT4G33810	1.25361	-0.87783		AT4G33810	-4.38155	-2.13144	down	AT4G33810	AT4G33810
AT4G08145	AT4G08145	0.302508	0.0637788		AT4G08145	1.1938	-0.939902		AT4G08145	-4.38843	-2.1337	down	AT4G08145	AT4G08145
AT1G62320	AT1G62320	0.358723	0.0607174		AT1G62320	-0.0659994	-2.22069		AT1G62320	-4.45273	-2.15469	down	AT1G62320	AT1G62320
AT5G10410	AT5G10410	3.26699	0.449488		AT5G10410	0.935503	-1.26595		AT5G10410	-4.59943	-2.20145	down	AT5G10410	AT5G10410
CYP79F2	AT1G16400	0.278849	0.0541154		AT1G16400	1.52245	-0.707191		AT1G16400	-4.69018	-2.22964	down	CYP79F2	AT1G16400
AT5G37950	AT5G37950	0.628866	0.136811		AT5G37950	0.627477	-1.60389		AT5G37950	-4.69578	-2.23137	down	AT5G37950	AT5G37950
LTI30	AT3G50970	46.4375	6.43647		AT3G50970	0.88937	-1.36363		AT3G50970	-4.76672	-2.253	down	LTI30	AT3G50970
AT4G22460	AT4G22460	1.19446	0.271496		AT4G22460	0.983849	-1.29073		AT4G22460	-4.83856	-2.27458	down	AT4G22460	AT4G22460
YUC9	AT1G04180	0.71901	0.160341		AT1G04180	0.401211	-1.89076		AT1G04180	-4.89724	-2.29197	down	YUC9	AT1G04180
AT4G04293	AT4G04293	0.875867	0.235561		AT4G04293	1.15527	-1.15499		AT4G04293	-4.95972	-2.31026	down	AT4G04293	AT4G04293
AT1G29490	AT1G29490	2.79869	0.566912		AT1G29490	0.670513	-1.64999		AT1G29490	-4.99507	-2.3205	down	AT1G29490	AT1G29490
AT5G40020	AT5G40020	0.61378	0.117173		AT5G40020	0.359276	-1.97473		AT5G40020	-5.04202	-2.334	down	AT5G40020	AT5G40020
CIPK25	AT5G25110	1.63341	0.241326		AT5G25110	-0.153692	-2.48979		AT5G25110	-5.04937	-2.3361	down	CIPK25	AT5G25110
AT4G08160	AT4G08160	0.828431	0.16129		AT4G08160	0.378128	-1.96017		AT4G08160	-5.05707	-2.3383	down	AT4G08160	AT4G08160
AT3G55940	AT3G55940	3.58414	0.571481		AT3G55940	0.41059	-1.98699		AT3G55940	-5.26918	-2.39758	down	AT3G55940	AT3G55940
AT3G49070	AT3G49070	0.777264	0.157962		AT3G49070	0.433967	-1.98027		AT3G49070	-5.33038	-2.41424	down	AT3G49070	AT3G49070
LAC2	AT2G29130	0.544863	0.109432		AT2G29130	0.313486	-2.11252		AT2G29130	-5.37402	-2.426	down	LAC2	AT2G29130
IAA29	AT4G32280	40.4991	7.17591		AT4G32280	0.826141	-1.62758		AT4G32280	-5.47826	-2.45372	down	IAA29	AT4G32280
AT5G44565	AT5G44565	1.82779	0.286925		AT5G44565	0.905893	-1.58976		AT5G44565	-5.63985	-2.49566	down	AT5G44565	AT5G44565
AT3G28915	AT3G28915	0.346304	0.0557607		AT3G28915	0.903104	-1.61214		AT3G28915	-5.71696	-2.51525	down	AT3G28915	AT3G28915
AT1G63040	AT1G63040	0.658127	0.103527		AT1G63040	0.198624	-2.39748		AT1G63040	-6.0465	-2.5961	down	AT1G63040	AT1G63040
AT4G08093	AT4G08093	0.482838	0.052952		AT4G08093	1.50129	-1.1213		AT4G08093	-6.15854	-2.62259	down	AT4G08093	AT4G08093
ERD7	AT2G17840	285.349	30.3876		AT2G17840	0.078119	-2.56195		AT2G17840	-6.23362	-2.64007	down	ERD7	AT2G17840
IAA6	AT1G52830	1.16848	0.190347		AT1G52830	1.49648	-1.16422		AT1G52830	-6.32337	-2.66069	down	IAA6	AT1G52830
SADHU7-1	AT3G13438	8.40113	1.05814		AT3G13438	-0.833755	-3.50647		AT3G13438	-6.37626	-2.67271	down	SADHU7-1	AT3G13438
tny	AT5G25810	2.85408	0.290228		AT5G25810	0.000121593	-2.67483		AT5G25810	-6.38618	-2.67495	down	tny	AT5G25810
AT4G12520	AT4G12520	1.00449	0.160468		AT4G12520	1.19837	-1.48115		AT4G12520	-6.40643	-2.67952	down	AT4G12520	AT4G12520
AT4G12510	AT4G12510	0.707271	0.0820415		AT4G12510	1.3766	-1.3642		AT4G12510	-6.6844	-2.7408	down	AT4G12510	AT4G12510
AT5G15180	AT5G15180	0.641447	0.117461		AT5G15180	0.166682	-2.60171		AT5G15180	-6.81348	-2.76839	down	AT5G15180	AT5G15180
ST2A	AT5G07010	96.9128	13.6862		AT5G07010	0.205903	-2.56973		AT5G07010	-6.84779	-2.77564	down	ST2A	AT5G07010
LTI140	AT5G52310	104.096	10.5168		AT5G52310	0.48267	-2.29931		AT5G52310	-6.87794	-2.78198	down	LTI140	AT5G52310
ATTPS12	AT4G13280	0.384187	0.0514817		AT4G13280	1.19397	-1.70414		AT4G13280	-7.45447	-2.89811	down	ATTPS12	AT4G13280
COR15	AT2G42540	126.81	11.1934		AT2G42540	2.58301	-0.3801		AT2G42540	-7.79801	-2.96311	down	COR15	AT2G42540
AT1G43590	AT1G43590	14.9379	1.8236		AT1G43590	1.5049	-1.57053		AT1G43590	-8.4294	-3.07543	down	AT1G43590	AT1G43590
AT1G51090	AT1G51090	9.49583	0.618815		AT1G51090	1.02336	-2.28929		AT1G51090	-9.93585	-3.31264	down	AT1G51090	AT1G51090
AT1G68568	AT1G68568	3.14067	0.713831		AT1G68568	0.419924	-3.08733		AT1G68568	-11.3707	-3.50726	down	AT1G68568	AT1G68568
AT5G15845	AT5G15845	18.055	1.58326		AT5G15845	0.0882457	-3.4285		AT5G15845	-11.4458	-3.51674	down	AT5G15845	AT5G15845
AtGolS3	AT1G09350	8.67495	0.327854		AT1G09350	2.94599	-0.872754		AT1G09350	-14.111	-3.81875	down	AtGolS3	AT1G09350
AT4G17450	AT4G17450	0.590223	0.040774		AT4G17450	2.0124	-1.82574		AT4G17450	-14.3019	-3.83814	down	AT4G17450	AT4G17450
AT5G35416	AT5G35416	0.210123	0		AT5G35416	2.9465	-1.36403		AT5G35416	-19.8426	-4.31053	down	AT5G35416	AT5G35416
AT3G01345	AT3G01345	3.49491	0.00965127		AT3G01345	3.68414	-1.54655		AT3G01345	-37.5485	-5.23068	down	AT3G01345	AT3G01345
AT1G69140	AT1G69140	10.1419	0.0459162		AT1G69140	5.44939	0		AT1G69140	-43.6948	-5.44939	down	AT1G69140	AT1G69140

## Sheet: GO_pif4 upregulated
Biological Process
GO Term	Aspect	P-value	Sample frequency	Background frequency	Genes
GO:0006950 response to stress	P	2.41e-18	138/543 (25.4%)	3342/30488 (11.0%)	ERF6 BT1 CYP707A3 AT4G37530 HSP17.6II ARCK1 PHI-1 HR3 MLO9 VSP2 FMO RD20 WAKL10 MAF5 AT3G02480 GSTF7 AT1G61440 HR2 AT1G21520 UGT71B6 CYP79B2 ERF-1 AT4G23680 CRK20 RAB18 LTP3 LCR67 TPS-CIN CRK4 SUS3 P5CS1 AT4G01700 MLO6 PRX71 MES7 DIR5 ERD5 UPI JAZ8 TCH4 MLP329 ARI12 AT5G45000 EDS5 WRKY70 NATA1 BAC2 PME17 LEA18 PDF1.3 ECS1 HSP70 ChlAKR MYB29 RVE2 LTP4 MDAR3 PP2-A7 HSFA2 LURP1 LTI65 AT5G03350 CHI M…
GO:1901700 response to oxygen-containing compound	P	1.85e-15	79/543 (14.5%)	1455/30488 (4.8%)	ERF6 BT1 CYP707A3 ARCK1 CIPK15 AMY1 VSP2 RD20 WAKL10 AT3G02480 UGT71B6 CYP79B2 ERF-1 CRK20 RAB18 LTP3 CRK4 SUS3 CPK22 P5CS1 NPF7.2 GPT2 ERD5 NPF7.3 NRT2:1 JAZ8 TCH4 EDS5 WRKY70 NATA1 NRT2.6 LEA18 HSP70 ChlAKR MYB29 RVE2 LTP4 MDAR3 HSFA2 LURP1 LTI65 AT5G03350 DIN9 AT3G53600 MYB2 HB-7 TT4 TAT3 TMAC2 AIF1 RMG1 NAC019 PBS3 JAZ7 MYB62 MYB102 PR1 PAP1 CPK31 Rap2.6L DREB26 THI2.1 KTI1 PCC1 AT4G01350 AT4…
GO:0001101 response to acid chemical	P	2.7e-15	68/543 (12.5%)	1125/30488 (3.7%)	BT1 CYP707A3 ARCK1 CIPK15 AMY1 VSP2 RD20 WAKL10 AT3G02480 UGT71B6 CYP79B2 CRK20 RAB18 LTP3 CRK4 SUS3 CPK22 P5CS1 NPF7.2 ERD5 NPF7.3 NRT2:1 JAZ8 EDS5 WRKY70 NATA1 NRT2.6 LEA18 ChlAKR MYB29 RVE2 LTP4 MDAR3 LURP1 LTI65 AT5G03350 DIN9 MYB2 HB-7 TT4 TAT3 TMAC2 RMG1 NAC019 PBS3 JAZ7 MYB62 MYB102 PR1 PAP1 CPK31 Rap2.6L DREB26 THI2.1 KTI1 PCC1 AT4G32870 TSPO HAI2 ALD1 WAK1 AT2G34340 HAI1 DOX1 HIS1-3 XTH2…
GO:0006952 defense response	P	3.6e-12	75/543 (13.8%)	1528/30488 (5.0%)	ERF6 ARCK1 HR3 MLO9 VSP2 FMO RD20 WAKL10 GSTF7 AT1G61440 HR2 CYP79B2 ERF-1 AT4G23680 CRK20 LCR67 TPS-CIN CRK4 AT4G01700 MLO6 PRX71 MES7 DIR5 ERD5 UPI JAZ8 MLP329 AT5G45000 EDS5 WRKY70 NATA1 PME17 PDF1.3 ECS1 MYB29 PP2-A7 LURP1 AT5G03350 CHI AT1G57650 UGT76B1 AT1G02360 HIR2 NDR1 RLP12 GRXS13 RMG1 HR1 COBL5 PBS3 JAZ7 AT5G39580 AT1G51890 PR1 TPS-CIN TI1 PAP1 YLS9 THI2.1 KTI1 PCC1 MES1 AT4G14370 AT3G…
GO:0050896 response to stimulus	P	1.1e-11	184/543 (33.9%)	6036/30488 (19.8%)	ERF6 BT1 CYP707A3 AT4G37530 HSP17.6II ARCK1 PHI-1 CIPK15 AMY1 HR3 MLO9 VSP2 FMO RD20 WAKL10 MAF5 AT3G02480 GSTF7 AT1G61440 HR2 AT1G21520 UGT71B6 CYP79B2 ERF-1 AtLTP4.4 AT4G23680 CRK20 RAB18 LTP3 LCR67 TPS-CIN CRK4 SUS3 CPK22 P5CS1 AT4G01700 MLO6 NPF7.2 PRX71 AT1G71140 MES7 AT2G04066 DIR5 GPT2 ERD5 NPF7.3 NRT2:1 UPI WAKL4 AT1G73700 JAZ8 MYB122 TCH4 MLP329 ARI12 AT5G45000 EDS5 WRKY70 NATA1 BAC2 NRT…
GO:0042221 response to chemical	P	2.62e-11	105/543 (19.3%)	2693/30488 (8.8%)	ERF6 BT1 CYP707A3 ARCK1 CIPK15 AMY1 VSP2 RD20 WAKL10 AT3G02480 GSTF7 UGT71B6 CYP79B2 ERF-1 CRK20 RAB18 LTP3 CRK4 SUS3 CPK22 P5CS1 NPF7.2 AT1G71140 AT2G04066 GPT2 ERD5 NPF7.3 NRT2:1 WAKL4 AT1G73700 JAZ8 TCH4 MLP329 ARI12 EDS5 WRKY70 NATA1 BAC2 NRT2.6 LEA18 HSP70 ChlAKR MYB29 LAC8 RVE2 LTP4 MDAR3 MT1C HSFA2 LURP1 LTI65 AT5G03350 CHI DIN9 AT3G53600 MYB2 HB-7 JAL33 TT4 AT1G26410 TAT3 TMAC2 SOS3 AIF1 …
GO:0009607 response to biotic stimulus	P	2.38e-10	63/543 (11.6%)	1248/30488 (4.1%)	ARCK1 HR3 VSP2 FMO RD20 WAKL10 GSTF7 HR2 CYP79B2 AtLTP4.4 AT4G23680 CRK20 LCR67 TPS-CIN CRK4 AT4G01700 MLO6 PRX71 MES7 GPT2 ERD5 UPI MYB122 MLP329 EDS5 WRKY70 PME17 PDF1.3 HSP70 MYB29 MDAR3 LURP1 AT5G03350 CHI UGT76B1 AT1G02360 HIR2 NDR1 GRXS13 HR1 COBL5 PBS3 AT5G39580 AT1G51890 PR1 TPS-CIN DMR6 TI1 CAX3 PAP1 YLS9 KTI1 PCC1 MES1 ALD1 WAK1 DOX1 NIT2 CYP71A12 RLP52 ELI3-2 PLA2A SAG13
GO:0051707 response to other organism	P	8.5e-10	61/543 (11.2%)	1218/30488 (4.0%)	ARCK1 HR3 VSP2 FMO RD20 WAKL10 GSTF7 HR2 CYP79B2 AtLTP4.4 CRK20 LCR67 TPS-CIN CRK4 AT4G01700 MLO6 PRX71 MES7 GPT2 ERD5 UPI MYB122 EDS5 WRKY70 PME17 PDF1.3 HSP70 MYB29 MDAR3 LURP1 AT5G03350 CHI UGT76B1 AT1G02360 HIR2 NDR1 GRXS13 HR1 COBL5 PBS3 AT5G39580 AT1G51890 PR1 TPS-CIN DMR6 TI1 CAX3 PAP1 YLS9 KTI1 PCC1 MES1 ALD1 WAK1 DOX1 NIT2 CYP71A12 RLP52 ELI3-2 PLA2A SAG13
GO:0043207 response to external biotic stimulus	P	8.5e-10	61/543 (11.2%)	1218/30488 (4.0%)	ARCK1 HR3 VSP2 FMO RD20 WAKL10 GSTF7 HR2 CYP79B2 AtLTP4.4 CRK20 LCR67 TPS-CIN CRK4 AT4G01700 MLO6 PRX71 MES7 GPT2 ERD5 UPI MYB122 EDS5 WRKY70 PME17 PDF1.3 HSP70 MYB29 MDAR3 LURP1 AT5G03350 CHI UGT76B1 AT1G02360 HIR2 NDR1 GRXS13 HR1 COBL5 PBS3 AT5G39580 AT1G51890 PR1 TPS-CIN DMR6 TI1 CAX3 PAP1 YLS9 KTI1 PCC1 MES1 ALD1 WAK1 DOX1 NIT2 CYP71A12 RLP52 ELI3-2 PLA2A SAG13
GO:0009751 response to salicylic acid	P	2.24e-09	23/543 (4.2%)	196/30488 (0.6%)	BT1 RD20 WAKL10 CRK20 CRK4 EDS5 WRKY70 MYB29 RVE2 LURP1 AT5G03350 MYB2 PBS3 MYB62 CPK31 Rap2.6L DREB26 KTI1 PCC1 ALD1 WAK1 DOX1 SAG29
GO:0051704 multi-organism process	P	4.97e-09	70/543 (12.9%)	1583/30488 (5.2%)	ARCK1 HR3 VSP2 FMO RD20 WAKL10 GSTF7 HR2 CYP79B2 AtLTP4.4 CRK20 LCR67 TPS-CIN CRK4 AT4G01700 MLO6 PRX71 MES7 GPT2 ERD5 UPI AKN2 MYB122 EDS5 WRKY70 PME17 LEA18 PDF1.3 HSP70 MYB29 MDAR3 LURP1 AT5G03350 CHI UGT76B1 AT2G35070 AT1G02360 HIR2 NDR1 GRXS13 AT5G61610 UNE15 HR1 DAA1 COBL5 PBS3 BIP3 AT5G39580 AT1G51890 PR1 TPS-CIN DMR6 TI1 CAX3 GLC PAP1 YLS9 KTI1 PCC1 MES1 AT2G37540 ALD1 WAK1 DOX1 NIT2 CYP7…
GO:0014070 response to organic cyclic compound	P	8.3e-09	29/543 (5.3%)	339/30488 (1.1%)	BT1 RD20 WAKL10 CRK20 CRK4 TCH4 EDS5 WRKY70 MYB29 RVE2 LURP1 AT5G03350 CHI DIN9 MYB2 AIF1 PBS3 MYB62 PR1 CPK31 Rap2.6L DREB26 KTI1 PCC1 ALD1 WAK1 DOX1 XTH24 SAG29
GO:0019748 secondary metabolic process	P	1.58e-08	29/543 (5.3%)	348/30488 (1.1%)	LAC7 GSTF7 CYP79B2 AT1G09500 BCAT6 BGLU45 FMO GS-OX2 PRX71 AT1G09480 DIR5 AKN2 DLO1 AT5G01050 AT1G33030 MYB29 LAC8 AO4 JAL33 TT4 GSTU8 GSTF14 GSTU3 NAC042 JAL22 GSTU11 CYP71A12 FAR5 ELI3-2 AT2G23910
GO:0098542 defense response to other organism	P	4.85e-08	48/543 (8.8%)	907/30488 (3.0%)	ARCK1 VSP2 FMO RD20 GSTF7 CYP79B2 CRK20 LCR67 TPS-CIN CRK4 AT4G01700 MLO6 PRX71 MES7 ERD5 UPI EDS5 WRKY70 PME17 PDF1.3 MYB29 LURP1 AT5G03350 CHI UGT76B1 AT1G02360 HIR2 NDR1 GRXS13 COBL5 PBS3 AT5G39580 AT1G51890 PR1 TPS-CIN TI1 PAP1 YLS9 KTI1 PCC1 MES1 ALD1 WAK1 DOX1 CYP71A12 RLP52 PLA2A SAG13
GO:0009620 response to fungus	P	5.23e-08	38/543 (7.0%)	606/30488 (2.0%)	ARCK1 HR3 FMO RD20 WAKL10 GSTF7 HR2 LCR67 TPS-CIN AT4G01700 MLO6 PRX71 MES7 UPI WRKY70 PME17 PDF1.3 MYB29 MDAR3 LURP1 UGT76B1 AT1G02360 HIR2 NDR1 GRXS13 HR1 COBL5 PBS3 AT5G39580 TPS-CIN DMR6 TI1 PAP1 PCC1 MES1 WAK1 DOX1 RLP52
GO:0009605 response to external stimulus	P	1.01e-07	67/543 (12.3%)	1582/30488 (5.2%)	ARCK1 HR3 VSP2 FMO RD20 WAKL10 GSTF7 HR2 CYP79B2 AtLTP4.4 CRK20 LCR67 TPS-CIN CRK4 AT4G01700 MLO6 PRX71 MES7 GPT2 ERD5 UPI MYB122 TCH4 EDS5 WRKY70 PME17 PYD4 PDF1.3 HSP70 MYB29 MDAR3 LURP1 AT5G03350 CHI DIN9 MYB2 UGT76B1 AT1G02360 HIR2 NDR1 GRXS13 HR1 COBL5 PBS3 AT5G39580 MYB62 AT1G51890 PR1 TPS-CIN DMR6 TI1 CAX3 PAP1 YLS9 KTI1 PCC1 MES1 ALD1 WAK1 WRKY75 DOX1 NIT2 CYP71A12 RLP52 ELI3-2 PLA2A SAG13
GO:0010035 response to inorganic substance	P	1.03e-07	47/543 (8.7%)	895/30488 (2.9%)	BT1 CYP707A3 ARCK1 VSP2 RD20 AT3G02480 GSTF7 CYP79B2 RAB18 LTP3 SUS3 P5CS1 NPF7.2 ERD5 NPF7.3 NRT2:1 WAKL4 NRT2.6 LEA18 HSP70 ChlAKR MYB29 LAC8 LTP4 MDAR3 MT1C HSFA2 LTI65 CHI DIN9 MYB2 HB-7 JAL33 SOS3 RMG1 GSTU8 NAC019 PR1 CAX3 PAP1 Rap2.6L KTI1 HAI1 DOX1 NIT2 HIS1-3 PLA2A
GO:0010033 response to organic substance	P	1.49e-06	73/543 (13.4%)	1917/30488 (6.3%)	ERF6 BT1 ARCK1 CIPK15 AMY1 VSP2 RD20 WAKL10 UGT71B6 ERF-1 CRK20 RAB18 LTP3 CRK4 SUS3 CPK22 P5CS1 GPT2 WAKL4 JAZ8 TCH4 MLP329 EDS5 WRKY70 NATA1 MYB29 RVE2 LTP4 MDAR3 HSFA2 LURP1 LTI65 AT5G03350 CHI DIN9 AT3G53600 MYB2 HB-7 TT4 TAT3 TMAC2 AIF1 GRXS13 PBS3 JAZ7 UTR1 MYB62 MYB102 PR1 SAUR77 RR17 PAP1 CPK31 Rap2.6L DREB26 THI2.1 KTI1 PCC1 AT4G01350 AT4G32870 TSPO HAI2 ALD1 WAK1 AT2G34340 HAI1 CMPG1 AI…
GO:0009414 response to water deprivation	P	1.69e-05	23/543 (4.2%)	306/30488 (1.0%)	CYP707A3 ARCK1 RD20 AT3G02480 CYP79B2 RAB18 LTP3 SUS3 P5CS1 ERD5 LEA18 ChlAKR MYB29 LTP4 MDAR3 LTI65 MYB2 HB-7 NAC019 PR1 Rap2.6L HAI1 HIS1-3
GO:0044699 single-organism process	P	2.55e-05	243/543 (44.8%)	10139/30488 (33.3%)	ERF6 BT1 CYP707A3 AT4G37530 ARCK1 SKS2 AT5G18840 PSY1 AT2G46890 CIPK15 PUP17 LAC7 TPPG HEI10 HR3 FMO RD20 WAKL10 MAF5 AT1G69480 GSTF7 AT1G12100 HR2 AT1G30740 UGT71B6 MYB37 CYP79B2 ERF-1 GAT1_2.1 AT1G09500 AT2G02700 AtLTP4.4 CRK20 BCAT6 LTP3 BGLU45 Tic20-IV BPS3 TPS-CIN AT3G44970 CYP705A33 CRK4 NPF5.14 AT2G35730 SUS3 AT2G42560 CPK22 EXO70E2 P5CS1 NPF7.2 FMO GS-OX2 PRX71 AT1G71140 MES7 CYP76C2 AT1G…
GO:0009415 response to water	P	2.73e-05	23/543 (4.2%)	314/30488 (1.0%)	CYP707A3 ARCK1 RD20 AT3G02480 CYP79B2 RAB18 LTP3 SUS3 P5CS1 ERD5 LEA18 ChlAKR MYB29 LTP4 MDAR3 LTI65 MYB2 HB-7 NAC019 PR1 Rap2.6L HAI1 HIS1-3
GO:0050832 defense response to fungus	P	4.1e-05	30/543 (5.5%)	518/30488 (1.7%)	ARCK1 FMO RD20 GSTF7 LCR67 TPS-CIN AT4G01700 MLO6 PRX71 MES7 UPI WRKY70 PDF1.3 MYB29 LURP1 UGT76B1 AT1G02360 HIR2 NDR1 GRXS13 COBL5 AT5G39580 TPS-CIN TI1 PAP1 PCC1 MES1 WAK1 DOX1 RLP52
GO:0009628 response to abiotic stimulus	P	0.000133	67/543 (12.3%)	1892/30488 (6.2%)	ERF6 CYP707A3 AT4G37530 HSP17.6II ARCK1 PHI-1 VSP2 RD20 MAF5 AT3G02480 GSTF7 UGT71B6 CYP79B2 RAB18 LTP3 SUS3 P5CS1 GPT2 ERD5 TCH4 ARI12 BAC2 NRT2.6 LEA18 HSP70 ChlAKR MYB29 RVE2 LTP4 MDAR3 HSFA2 LTI65 DIN9 HAF2 MYB2 HB-7 JAL33 TT4 AT1G26410 TMAC2 SOS3 AT1G59860 HSP17.4 FLC NAC019 PBS3 BIP3 NAC042 MYB102 PR1 PAP1 Rap2.6L DREB26 KTI1 PCC1 FLOT1 TSPO CIPK16 HAI1 AT1G35210 HIS1-3 GPX7 FAR5 PLA2A ZF1 …
GO:1901698 response to nitrogen compound	P	0.000485	19/543 (3.5%)	259/30488 (0.8%)	ERF6 ERF-1 RAB18 NPF7.2 NPF7.3 NRT2:1 WRKY70 NRT2.6 HSFA2 CHI AT3G53600 JAZ7 PR1 AT4G01350 NIT4 CMPG1 DOX1 RLP52 ZF1
GO:0044550 secondary metabolite biosynthetic process	P	0.000734	16/543 (2.9%)	191/30488 (0.6%)	CYP79B2 AT1G09500 BCAT6 BGLU45 FMO GS-OX2 AT1G09480 DIR5 AKN2 AT1G33030 MYB29 TT4 NAC042 CYP71A12 FAR5 ELI3-2 AT2G23910
GO:0044710 single-organism metabolic process	P	0.000938	121/543 (22.3%)	4397/30488 (14.4%)	CYP707A3 AT4G37530 SKS2 AT2G46890 LAC7 TPPG HEI10 FMO RD20 WAKL10 GSTF7 AT1G30740 UGT71B6 CYP79B2 GAT1_2.1 AT1G09500 AT2G02700 BCAT6 BGLU45 TPS-CIN AT3G44970 CYP705A33 SUS3 P5CS1 FMO GS-OX2 PRX71 MES7 CYP76C2 AT1G09480 DIR5 ERD5 DUR AT3G50010 AKN2 AT1G28610 DLO1 AT5G20400 EDS5 AT5G01050 AT1G33030 NATA1 AT2G36690 BAC2 AT1G55380 ChlAKR MYB29 LAC8 AT1G48980 AO4 AT1G26420 AT4G01920 MDAR3 AT3G11390 AT…
GO:0009719 response to endogenous stimulus	P	0.000996	59/543 (10.9%)	1673/30488 (5.5%)	ERF6 BT1 ARCK1 CIPK15 AMY1 VSP2 RD20 UGT71B6 ERF-1 CRK20 RAB18 LTP3 CPK22 P5CS1 WAKL4 JAZ8 TCH4 MLP329 WRKY70 NATA1 MYB29 RVE2 LTP4 MDAR3 HSFA2 LTI65 CHI AT3G53600 MYB2 HB-7 TT4 TAT3 TMAC2 AIF1 GRXS13 PBS3 JAZ7 MYB102 PR1 SAUR77 RR17 PAP1 Rap2.6L DREB26 THI2.1 PCC1 AT4G01350 AT4G32870 TSPO HAI2 AT2G34340 HAI1 CMPG1 AIR1 DOX1 RLP52 XTH24 ZF1 SAG29
GO:0007568 aging	P	0.00116	14/543 (2.6%)	151/30488 (0.5%)	DIN2 WRKY70 LTI65 CHI UGT76B1 ACS7 NAC042 YLS9 ALD1 HAI1 SRG1 SAG13 XTH24 SAG29
GO:0055114 oxidation-reduction process	P	0.0022	54/543 (9.9%)	1513/30488 (5.0%)	CYP707A3 AT4G37530 SKS2 LAC7 FMO RD20 AT1G30740 CYP79B2 AT2G02700 AT3G44970 CYP705A33 P5CS1 FMO GS-OX2 CYP76C2 ERD5 AT3G50010 DLO1 AT5G20400 AT5G01050 AT2G36690 AT1G55380 ChlAKR LAC8 AT1G48980 AO4 AT1G26420 AT4G01920 MDAR3 AT3G11390 AT2G07718 AT3G27510 AT2G44370 NADP-ME1 AT1G26410 AT2G44380 EDA11 AT1G73340 DMR6 AT5G59530 AT2G37820 AT2G02680 AT4G01350 AT1G53340 DOX1 SRG1 GPX7 PGDH CYP72A9 ELI3-2 A…
GO:0045087 innate immune response	P	0.00285	21/543 (3.9%)	348/30488 (1.1%)	HR3 GSTF7 AT1G61440 HR2 CYP79B2 MLO6 MES7 EDS5 WRKY70 MYB29 AT5G03350 CHI NDR1 HR1 PBS3 PR1 MES1 ALD1 DOX1 CYP71A12 PLA2A
GO:0006970 response to osmotic stress	P	0.00367	28/543 (5.2%)	573/30488 (1.9%)	AT4G37530 ARCK1 VSP2 RD20 GSTF7 UGT71B6 P5CS1 BAC2 LEA18 ChlAKR RVE2 LTP4 MDAR3 LTI65 MYB2 TMAC2 SOS3 AT1G59860 NAC042 MYB102 PAP1 Rap2.6L KTI1 TSPO CIPK16 FAR5 ZF1 SAG29
GO:0012501 programmed cell death	P	0.00408	15/543 (2.8%)	192/30488 (0.6%)	HR3 HR2 CRK20 CRK4 SINA2 MC5 NDR1 MAPKKK21 CEP1 HR1 PBS3 MC2 KTI1 DOX1 PLA2A
GO:0002376 immune system process	P	0.00429	22/543 (4.1%)	387/30488 (1.3%)	HR3 GSTF7 AT1G61440 HR2 CYP79B2 MLO6 MES7 EDS5 WRKY70 MYB29 AT5G03350 CHI NDR1 HR1 PBS3 PR1 YLS9 MES1 ALD1 DOX1 CYP71A12 PLA2A
GO:0006955 immune response	P	0.00446	21/543 (3.9%)	358/30488 (1.2%)	HR3 GSTF7 AT1G61440 HR2 CYP79B2 MLO6 MES7 EDS5 WRKY70 MYB29 AT5G03350 CHI NDR1 HR1 PBS3 PR1 MES1 ALD1 DOX1 CYP71A12 PLA2A
GO:0097305 response to alcohol	P	0.00479	28/543 (5.2%)	581/30488 (1.9%)	ARCK1 CIPK15 AMY1 RD20 UGT71B6 RAB18 LTP3 CPK22 P5CS1 TCH4 RVE2 LTP4 LTI65 MYB2 HB-7 TMAC2 AIF1 MYB102 Rap2.6L PCC1 AT4G32870 TSPO HAI2 HAI1 DOX1 XTH24 ZF1 SAG29
GO:0071229 cellular response to acid chemical	P	0.00535	23/543 (4.2%)	423/30488 (1.4%)	ARCK1 CIPK15 CPK22 NRT2:1 JAZ8 WRKY70 NRT2.6 LTI65 AT5G03350 HB-7 TMAC2 PBS3 JAZ7 THI2.1 PCC1 AT4G32870 HAI2 ALD1 HAI1 DOX1 XTH24 ZF1 SAG29
GO:0009808 lignin metabolic process	P	0.0062	10/543 (1.8%)	86/30488 (0.3%)	LAC7 AT1G09500 BGLU45 PRX71 AT1G09480 AT5G01050 AT1G33030 LAC8 ELI3-2 AT2G23910
