# Supplementary material for: PIF4 Coordinates Thermosensory Growth and Immunity in Arabidopsis
Source: Curr Biol. 2017 Jan 23;27(2):243–9. doi: 10.1016/j.cub.2016.11.012 (PMC5266789; doi:10.1016/j.cub.2016.11.012)
Supplement: Data S2. Gene Expression Analysis of No-0 [file mmc3.xlsx]

## Sheet: No-0 differential expression
Gene ID	Col RPKM	No-0 RPKM		Gene ID	Col Normalised	No-0 Normalised	Gene Symbol		FC (No-0 vs Col)	Log FC (No-0 vs Col)	Regulation (No-0 vs Col)
AT1G01250	0.60834	1.81777		AT1G01250	-0.986567	0.737556	AT1G01250		3.30379	1.72412	up
AT1G01340	9.80413	3.02922		AT1G01340	0.838785	-0.790665	CNGC10		-3.09395	-1.62945	down
AT1G01453	2.16362	0.957622		AT1G01453	0.546243	-0.58105	AT1G01453		-2.18448	-1.12729	down
AT1G01520	1.06892	2.42411		AT1G01520	-0.989246	0.352414	AT1G01520		2.53443	1.34166	up
AT1G01560	2.32812	0.624111		AT1G01560	0.869869	-0.98402	MPK11		-3.61473	-1.85389	down
AT1G01580	0.282979	1.33584		AT1G01580	-1.15455	1.14708	FRD1		4.93016	2.30163	up
AT1G01620	518.482	1105.98		AT1G01620	-0.594658	0.564722	PIP1;3		2.23361	1.15938	up
AT1G01640	3.77934	7.60085		AT1G01640	-0.49264	0.579544	AT1G01640		2.10261	1.07218	up
AT1G01680	2.41618	0.0982494		AT1G01680	1.8877	-2.70175	ATPUB54		-24.0747	-4.58945	down
AT1G02065	1.08632	0.188854		AT1G02065	1.19063	-1.30273	SPL8		-5.63088	-2.49336	down
AT1G02070	0.856994	0.282126		AT1G02070	0.880187	-0.831076	AT1G02070		-3.27447	-1.71126	down
AT1G02220	23.7421	1.74685		AT1G02220	1.86757	-1.82633	ANAC003		-12.9413	-3.69391	down
AT1G02230	1.40063	0.179181		AT1G02230	1.43385	-1.51229	ANAC004		-7.70685	-2.94614	down
AT1G02250	0.301213	0.00824406		AT1G02250	1.41599	-1.21613	anac005		-6.19934	-2.63212	down
AT1G02310	0.689793	1.3707		AT1G02310	-0.554448	0.515232	MAN1		2.09897	1.06968	up
AT1G02340	26.0193	97.3996		AT1G02340	-0.998396	0.974518	HFR1		3.9256	1.97291	up
AT1G02360	45.1295	13.6637		AT1G02360	0.833933	-0.821063	AT1G02360		-3.14922	-1.655	down
AT1G02380	2.45923	4.89382		AT1G02380	-0.554783	0.506689	AT1G02380		2.08706	1.06147	up
AT1G02450	0.434373	0.0361844		AT1G02450	1.57271	-0.0367701	NIMIN1		-3.05142	-1.60948	down
AT1G02460	0.25245	0.667554		AT1G02460	-0.906226	0.592074	AT1G02460		2.8251	1.4983	up
AT1G02520	7.67178	2.30466		AT1G02520	0.755997	-0.932793	PGP11		-3.22386	-1.68879	down
AT1G02530	0.31273	0.099248		AT1G02530	0.92019	-0.65106	PGP12		-2.97162	-1.57125	down
AT1G02580	0.999633	0.165745		AT1G02580	1.33296	-1.18438	MEA		-5.72526	-2.51734	down
AT1G02630	0.15403	0.556991		AT1G02630	-0.626883	1.18869	AT1G02630		3.52001	1.81558	up
AT1G02700	0.819128	2.3076		AT1G02700	-1.04432	0.597803	AT1G02700		3.12125	1.64213	up
AT1G02710	1.3602	3.68661		AT1G02710	-0.78194	0.734613	AT1G02710		2.86107	1.51655	up
AT1G02770	0.373252	0.935697		AT1G02770	-0.589532	0.780612	AT1G02770		2.58497	1.37014	up
AT1G02920	1338.71	16.1423		AT1G02920	3.21013	-3.09361	GST11		-78.998	-6.30374	down
AT1G02930	1118.58	18.3678		AT1G02930	2.96387	-2.89537	ATGSTF6		-58.0507	-5.85924	down
AT1G02940	1.4974	0.0957103		AT1G02940	1.40038	-2.46205	ATGSTF5		-14.5448	-3.86243	down
AT1G03020	4.11388	1.63623		AT1G03020	0.596383	-0.671171	AT1G03020		-2.40753	-1.26755	down
AT1G03055	1.16721	2.35389		AT1G03055	-0.596063	0.484814	AT1G03055		2.11532	1.08088	up
AT1G03070	0.882137	1.76284		AT1G03070	-0.482625	0.575121	AT1G03070		2.08168	1.05775	up
AT1G03106	0.916751	2.91336		AT1G03106	-0.612277	1.0544	AT1G03106		3.17481	1.66667	up
AT1G03170	0.401099	0.921476		AT1G03170	-0.464966	0.748769	AT1G03170		2.31937	1.21374	up
AT1G03545	1.32784	3.54003		AT1G03545	-0.875483	0.640512	AT1G03545		2.85996	1.516	up
AT1G03580	20.9415	9.53315		AT1G03580	0.547347	-0.518309	AT1G03580		-2.09312	-1.06566	down
AT1G03790	1.10794	3.97975		AT1G03790	-1.02059	0.896791	SOM		3.77736	1.91738	up
AT1G03850	47.9145	18.2874		AT1G03850	0.572795	-0.764787	AT1G03850		-2.52727	-1.33758	down
AT1G03870	167.649	359.178		AT1G03870	-0.564812	0.597898	FLA9		2.23878	1.16271	up
AT1G03905	5.60907	2.64657		AT1G03905	0.510591	-0.508813	AT1G03905		-2.02708	-1.0194	down
AT1G04110	1.03253	0.410142		AT1G04110	0.666002	-0.598019	SDD1		-2.40164	-1.26402	down
AT1G04180	2.22159	4.80799		AT1G04180	-0.640763	0.544138	YUC9		2.27348	1.1849	up
AT1G04330	3.38271	1.05321		AT1G04330	0.965153	-0.624023	AT1G04330		-3.00877	-1.58918	down
AT1G04445	0.703042	0.208254		AT1G04445	0.889805	-0.822461	AT1G04445		-3.27675	-1.71227	down
AT1G04500	0.453117	0.196717		AT1G04500	0.679494	-0.401223	AT1G04500		-2.11509	-1.08072	down
AT1G04560	0.0187706	1.766		AT1G04560	-2.19485	2.68247	AT1G04560		29.3914	4.87732	up
AT1G04570	0.0797332	0.358777		AT1G04570	-1.57091	0.902011	AT1G04570		5.55168	2.47292	up
AT1G04580	0.0122689	0.361557		AT1G04580	-2.36381	2.1505	AAO4		22.8529	4.51431	up
AT1G04600	0.0674065	0.026172		AT1G04600	0.727885	-0.523008	XIA		-2.37989	-1.25089	down
AT1G04625	0.0458078	0.987072		AT1G04625	-1.87433	2.02889	AT1G04625		14.9618	3.90322	up
AT1G04660	0.179958	2.17029		AT1G04660	-2.05469	1.67009	AT1G04660		13.2212	3.72478	up
AT1G05010	694.32	284.157		AT1G05010	0.601154	-0.621836	EFE		-2.3343	-1.22299	down
AT1G05100	0.309412	0.772941		AT1G05100	-0.716877	0.659777	MAPKKK18		2.59666	1.37665	up
AT1G05135	95.4575	40.7122		AT1G05135	0.642487	-0.507539	AT1G05135		-2.21918	-1.15003	down
AT1G05200	7.75901	3.59434		AT1G05200	0.47162	-0.575878	ATGLR3.4		-2.06694	-1.0475	down
AT1G05300	13.4578	2.30103		AT1G05300	1.27694	-1.20491	ZIP5		-5.58612	-2.48185	down
AT1G05330	1.30506	0.265315		AT1G05330	1.10324	-1.1658	AT1G05330		-4.82001	-2.26904	down
AT1G05490	0.138545	0.343708		AT1G05490	-0.857424	0.552163	Chr31		2.65661	1.40959	up
AT1G05510	0.0287519	1.2227		AT1G05510	-1.68233	2.40248	AT1G05510		16.9688	4.08482	up
AT1G05650	0.103999	1.21257		AT1G05650	-2.42633	1.41268	AT1G05650		14.3106	3.83901	up
AT1G05660	1.43591	5.53972		AT1G05660	-0.984619	1.02723	AT1G05660		4.03297	2.01184	up
AT1G05675	4.41144	0.0682068		AT1G05675	2.82467	-3.206	AT1G05675		-65.3749	-6.03066	down
AT1G05680	14.8522	2.77248		AT1G05680	1.27133	-1.05164	UGT74E2		-5.00362	-2.32297	down
AT1G05690	2.41625	5.21588		AT1G05690	-0.573626	0.603172	BT3		2.26074	1.1768	up
AT1G05700	7.51048	1.39372		AT1G05700	1.22152	-1.11744	AT1G05700		-5.05941	-2.33897	down
AT1G05710	8.6934	3.46116		AT1G05710	0.587081	-0.677202	AT1G05710		-2.40208	-1.26428	down
AT1G05760	1.80341	4.15782		AT1G05760	-0.656631	0.618113	RTM1		2.41956	1.27474	up
AT1G05770	0.507252	0.0262058		AT1G05770	1.58921	-1.13928	AT1G05770		-6.6276	-2.72849	down
AT1G05780	13.8211	0.0431673		AT1G05780	3.38282	-3.86257	AT1G05780		-151.733	-7.24539	down
AT1G05880	2.04635	0.010403		AT1G05880	3.13716	-2.86797	ARI12		-64.228	-6.00513	down
AT1G06020	0.38222	0.0665773		AT1G06020	1.28104	-1.16152	AT1G06020		-5.43607	-2.44256	down
AT1G06080	10.9244	83.0926		AT1G06080	-1.52972	1.47165	ADS1		8.00756	3.00136	up
AT1G06135	0.361691	0		AT1G06135	1.15568	-0.734027	AT1G06135		-3.70559	-1.8897	down
AT1G06137	1.28697	0		AT1G06137	1.32875	-0.941545	AT1G06137		-4.82423	-2.2703	down
AT1G06148	0.24797	0.0524516		AT1G06148	0.902974	-1.39199	AT1G06148		-4.9074	-2.29496	down
AT1G06160	1.2903	0.354867		AT1G06160	0.749262	-1.36802	ORA59		-4.33875	-2.11728	down
AT1G06180	12.1213	5.21795		AT1G06180	0.578948	-0.571523	ATMYB13		-2.21986	-1.15047	down
AT1G06420	0.956184	0.395729		AT1G06420	0.650584	-0.565115	AT1G06420		-2.32253	-1.2157	down
AT1G06460	17.585	37.2898		AT1G06460	-0.570455	0.579177	ACD32.1		2.21857	1.14963	up
AT1G06630	22.1025	6.34379		AT1G06630	0.889935	-0.842744	AT1G06630		-3.32344	-1.73268	down
AT1G06830	7.90114	2.98681		AT1G06830	0.686891	-0.65613	AT1G06830		-2.53682	-1.34302	down
AT1G06980	7.64259	15.7886		AT1G06980	-0.568618	0.546193	AT1G06980		2.16567	1.11481	up
AT1G07119	1.32338	2.67608		AT1G07119	-0.555309	0.539372	AT1G07119		2.13566	1.09468	up
AT1G07135	8.82489	48.6096		AT1G07135	-0.0611521	1.80932	AT1G07135		3.65653	1.87048	up
AT1G07160	0.968998	0.0709406		AT1G07160	1.53852	-2.29105	AT1G07160		-14.2173	-3.82957	down
AT1G07250	17.9821	42.7612		AT1G07250	-0.697939	0.618903	UGT71C4		2.4912	1.31684	up
AT1G07390	6.26383	2.70836		AT1G07390	0.649271	-0.485635	RLP1		-2.19604	-1.13491	down
AT1G07420	8.275	17.0998		AT1G07420	-0.688228	0.439655	ATSMO2		2.18538	1.12788	up
AT1G07430	0.0449307	0.324074		AT1G07430	-1.84746	1.18627	HAI2		8.18922	3.03373	up
AT1G07500	5.69994	12.2781		AT1G07500	-0.581124	0.591266	AT1G07500		2.25385	1.17239	up
AT1G07620	4.21236	1.2907		AT1G07620	0.733688	-0.913516	ATOBGM		-3.13226	-1.6472	down
AT1G07630	23.4759	10.0765		AT1G07630	0.559851	-0.596106	PLL5		-2.22832	-1.15596	down
AT1G07645	0.025834	0.683047		AT1G07645	-1.32954	1.72071	DSI-1VOC		8.28356	3.05025	up
AT1G07690	0.604477	1.5379		AT1G07690	-0.725985	0.698072	AT1G07690		2.68339	1.42406	up
AT1G07710	0.354592	0.705957		AT1G07710	-0.631413	0.445955	AT1G07710		2.11018	1.07737	up
AT1G07890	443.451	166.424		AT1G07890	0.66937	-0.679083	APX1		-2.54639	-1.34845	down
AT1G07900	0.313076	0.0159933		AT1G07900	1.01733	-0.734027	LBD1		-3.36675	-1.75136	down
AT1G08035	0.282801	0.0260647		AT1G08035	0.914135	-0.725176	AT1G08035		-3.11517	-1.63931	down
AT1G08050	4.61818	1.60662		AT1G08050	0.771045	-0.683017	AT1G08050		-2.73978	-1.45406	down
AT1G08105	0.21916	0		AT1G08105	1.97162	-1.71371	AT1G08105		-12.8645	-3.68533	down
AT1G08160	4.31232	9.06504		AT1G08160	-0.529344	0.601546	AT1G08160		2.18994	1.13089	up
AT1G08165	1.23404	0.435467		AT1G08165	0.550545	-0.966871	AT1G08165		-2.86278	-1.51742	down
AT1G08230	19.9708	8.55158		AT1G08230	0.602365	-0.55382	AT1G08230		-2.22867	-1.15618	down
AT1G08310	5.42897	2.24221		AT1G08310	0.633476	-0.576202	AT1G08310		-2.31286	-1.20968	down
AT1G08430	14.5836	3.90245		AT1G08430	0.971044	-0.85647	ALMT1		-3.54925	-1.82751	down
AT1G08500	6.98646	14.8491		AT1G08500	-0.667648	0.496452	ENODL18		2.24093	1.1641	up
AT1G08890	4.63787	16.0112		AT1G08890	-1.00476	0.855754	AT1G08890		3.63137	1.86051	up
AT1G08930	189.554	73.4796		AT1G08930	0.654463	-0.645867	ERD6		-2.46285	-1.30033	down
AT1G08940	21.9321	8.20925		AT1G08940	0.68338	-0.66426	AT1G08940		-2.54495	-1.34764	down
AT1G09080	0.325034	0.766515		AT1G09080	-0.807772	0.534604	BIP3		2.53568	1.34238	up
AT1G09176	1.02096	0.450124		AT1G09176	0.0680863	-1.41507	AT1G09176		-2.7956	-1.48316	down
AT1G09180	0.310398	3.71404		AT1G09180	-1.96433	1.73665	ATSARA1A		13.0049	3.70099	up
AT1G09240	3.37508	0.479808		AT1G09240	1.37844	-1.36982	NAS3		-6.71903	-2.74825	down
AT1G09380	1.88128	0.308594		AT1G09380	1.20745	-1.35048	AT1G09380		-5.8886	-2.55792	down
AT1G09390	14.2704	5.26268		AT1G09390	0.707163	-0.664953	AT1G09390		-2.5885	-1.37212	down
AT1G09400	0.64323	0.208777		AT1G09400	0.447717	-1.32565	AT1G09400		-3.4185	-1.77336	down
AT1G09421	0.4341	1.18538		AT1G09421	-0.756212	0.699726	AT1G09421		2.74335	1.45594	up
AT1G09486	3.08271	0.584937		AT1G09486	1.06041	-1.29284	AT1G09486		-5.10974	-2.35325	down
AT1G09500	0.52361	1.82748		AT1G09500	-1.07057	0.830843	AT1G09500		3.73579	1.90141	up
AT1G09540	1.05659	4.47003		AT1G09540	-1.24261	0.950976	MYB61		4.57442	2.19359	up
AT1G09560	189.518	80.941		AT1G09560	0.596216	-0.561644	GLP5		-2.23126	-1.15786	down
AT1G09600	0.310141	0.747571		AT1G09600	-0.704912	0.656185	AT1G09600		2.5688	1.3611	up
AT1G09710	4.43941	10.0701		AT1G09710	-0.61927	0.62847	AT1G09710		2.37469	1.24774	up
AT1G09812	0.909978	2.1685		AT1G09812	-0.558213	0.722348	AT1G09812		2.42933	1.28056	up
AT1G09860	0.177495	0.494038		AT1G09860	-0.843722	0.715311	ATPUP16		2.94656	1.55903	up
AT1G09890	1.0333	1.94308		AT1G09890	-0.768673	0.285754	AT1G09890		2.07689	1.05443	up
AT1G09930	0.112941	0.534267		AT1G09930	-1.33432	1.11928	ATOPT2		5.47782	2.4536	up
AT1G09932	10.3443	2.70619		AT1G09932	0.849735	-1.03622	AT1G09932		-3.69598	-1.88596	down
AT1G09940	25.9252	11.0718		AT1G09940	0.526236	-0.640259	HEMA2		-2.24466	-1.1665	down
AT1G09950	0.135167	0.376663		AT1G09950	-0.254967	0.9842	RAS1		2.36062	1.23917	up
AT1G09970	83.2105	31.9679		AT1G09970	0.657042	-0.657331	LRR XI-23		-2.48694	-1.31437	down
AT1G09995	8.30124	0.0515298		AT1G09995	3.11318	-3.58428	AT1G09995		-103.785	-6.69746	down
AT1G10000	0.491914	0.0165191		AT1G10000	1.98665	-0.941545	AT1G10000		-7.61158	-2.9282	down
AT1G10020	18.5387	35.662		AT1G10020	-0.504456	0.506829	AT1G10020		2.01571	1.01129	up
AT1G10040	2.64197	0.82472		AT1G10040	0.769625	-0.849672	AT1G10040		-3.07225	-1.6193	down
AT1G10160	2.23671	0		AT1G10160	3.80525	-3.78829	AT1G10160		-193.144	-7.59354	down
AT1G10340	18.1825	2.01767		AT1G10340	1.46113	-1.65868	AT1G10340		-8.69275	-3.11981	down
AT1G10370	5.0762	23.4777		AT1G10370	-1.25575	1.04173	GST30B		4.91596	2.29747	up
AT1G10380	5.49565	11.9341		AT1G10380	-0.708392	0.484799	AT1G10380		2.28658	1.19319	up
AT1G10400	0.435952	0.215303		AT1G10400	0.259752	-1.03154	AT1G10400		-2.44748	-1.2913	down
AT1G10410	37.3397	17.5389		AT1G10410	0.52329	-0.500409	AT1G10410		-2.03313	-1.0237	down
AT1G10520	1.4306	0.641837		AT1G10520	0.554717	-0.534146	AT1G10520		-2.12706	-1.08886	down
AT1G10550	5.34451	30.71		AT1G10550	-1.29988	1.28989	XTH33		6.02003	2.58977	up
AT1G10560	1.32971	3.17376		AT1G10560	-0.422616	0.842793	PUB18		2.40395	1.26541	up
AT1G10585	4.03078	1.42515		AT1G10585	0.714649	-0.731979	AT1G10585		-2.7257	-1.44663	down
AT1G10657	2.36002	0.890687		AT1G10657	0.575966	-0.787768	AT1G10657		-2.5735	-1.36373	down
AT1G10810	0.500466	1.07359		AT1G10810	-0.800001	0.429651	AT1G10810		2.3451	1.22965	up
AT1G10920	3.11995	8.1705		AT1G10920	-0.708313	0.750263	LOV1		2.74837	1.45858	up
AT1G10990	5.15342	1.50623		AT1G10990	0.930699	-0.769281	AT1G10990		-3.24896	-1.69998	down
AT1G11040	0.0244458	0.204073		AT1G11040	-0.718342	1.59111	AT1G11040		4.95695	2.30945	up
AT1G11100	1.66071	0.578047		AT1G11100	0.690968	-0.768203	AT1G11100		-2.7495	-1.45917	down
AT1G11170	0.645788	1.66326		AT1G11170	-0.683957	0.743286	AT1G11170		2.68932	1.42724	up
AT1G11175	28.0958	73.9307		AT1G11175	-0.778202	0.686856	AT1G11175		2.76075	1.46506	up
AT1G11210	0.554651	3.80677		AT1G11210	-1.12839	1.64226	AT1G11210		6.82418	2.77065	up
AT1G11240	29.9258	10.3397		AT1G11240	0.758707	-0.706168	AT1G11240		-2.7604	-1.46488	down
AT1G11250	0.29371	0.104411		AT1G11250	0.0728465	-1.4232	SYP125		-2.82069	-1.49605	down
AT1G11260	375.843	176.639		AT1G11260	0.530042	-0.490181	STP1		-2.02823	-1.02022	down
AT1G11265	0.127255	0.018067		AT1G11265	1.28509	-1.47294	AT1G11265		-6.76469	-2.75802	down
AT1G11300	5.59181	1.74265		AT1G11300	0.841534	-0.771456	AT1G11300		-3.05885	-1.61299	down
AT1G11310	100.631	42.8963		AT1G11310	0.565388	-0.598596	PMR2		-2.24075	-1.16398	down
AT1G11330	8.34321	3.65106		AT1G11330	0.554489	-0.571505	AT1G11330		-2.18252	-1.12599	down
AT1G11370	0.784624	0		AT1G11370	2.04949	-1.60489	AT1G11370		-12.5915	-3.65438	down
AT1G11420	1.53449	0.493639		AT1G11420	0.787637	-0.826072	ATDUF2		-3.06038	-1.61371	down
AT1G11450	7.28746	29.5496		AT1G11450	-1.01259	1.06968	AT1G11450		4.23473	2.08227	up
AT1G11540	1.19362	2.47211		AT1G11540	-0.538145	0.582257	AT1G11540		2.17408	1.1204	up
AT1G11572	0.251339	0		AT1G11572	1.26791	0	AT1G11572		-2.40812	-1.26791	down
AT1G11590	0.128601	0.361509		AT1G11590	-0.807321	0.775796	AT1G11590		2.99617	1.58312	up
AT1G11610	2.35691	0		AT1G11610	3.34643	-2.9128	CYP71A18		-76.5976	-6.25923	down
AT1G11740	2.76051	6.49779		AT1G11740	-0.697917	0.621993	AT1G11740		2.49651	1.31991	up
AT1G11920	0.252142	0.0227844		AT1G11920	1.53243	-0.545052	AT1G11920		-4.22069	-2.07748	down
AT1G12010	10.6387	5.02265		AT1G12010	0.517972	-0.516434	AT1G12010		-2.04827	-1.03441	down
AT1G12013	1.00855	0		AT1G12013	1.12866	-0.00687064	SNOR111		-2.19699	-1.13553	down
AT1G12070	2.16544	0.646039		AT1G12070	0.605728	-1.21007	AT1G12070		-3.52053	-1.81579	down
AT1G12080	121.996	794.449		AT1G12080	-1.50816	1.27559	AT1G12080		6.8864	2.78375	up
AT1G12090	226.751	505.487		AT1G12090	-0.638379	0.585092	ELP		2.33508	1.22347	up
AT1G12130	0.127303	0.380518		AT1G12130	-1.24278	0.538561	AT1G12130		3.43746	1.78134	up
AT1G12160	4.13569	0.580242		AT1G12160	1.33681	-1.44043	AT1G12160		-6.85538	-2.77724	down
AT1G12240	107.126	291.591		AT1G12240	-0.914529	0.622953	ATBETAFRUCT4		2.90287	1.53748	up
AT1G12340	7.15653	21.3325		AT1G12340	-0.928146	0.729514	AT1G12340		3.15504	1.65766	up
AT1G12400	9.03009	3.46995		AT1G12400	0.681002	-0.626063	AT1G12400		-2.47438	-1.30706	down
AT1G12530	17.2308	3.46563		AT1G12530	1.0632	-1.19615	AT1G12530		-4.78778	-2.25936	down
AT1G12560	13.6297	5.80901		AT1G12560	0.560119	-0.600153	ATHEXP ALPHA 1.26		-2.235	-1.16027	down
AT1G12570	0.430567	0.0378307		AT1G12570	1.22404	-2.18637	AT1G12570		-10.6325	-3.41041	down
AT1G12610	0	1.58557		AT1G12610	-0.0708853	3.71837	DDF1		13.8255	3.78925	up
AT1G12630	0.224856	1.49408		AT1G12630	-1.28018	1.50179	AT1G12630		6.87791	2.78197	up
AT1G12670	0.372588	1.02678		AT1G12670	-1.05938	0.588558	AT1G12670		3.13385	1.64793	up
AT1G12740	7.50546	3.25876		AT1G12740	0.55562	-0.581346	CYP87A2		-2.19918	-1.13697	down
AT1G12750	19.6066	5.42188		AT1G12750	0.883507	-0.908774	ATRBL6		-3.46362	-1.79228	down
AT1G12790	14.2044	0.190983		AT1G12790	2.93802	-3.23298	AT1G12790		-72.0533	-6.17099	down
AT1G12805	0.348646	0.0631376		AT1G12805	0.955297	-0.748805	AT1G12805		-3.25826	-1.7041	down
AT1G12880	10.2809	4.3579		AT1G12880	0.58559	-0.586506	atnudt12		-2.25339	-1.1721	down
AT1G12940	0.197957	0.0196601		AT1G12940	1.49167	-1.04653	ATNRT2.5		-5.80862	-2.5382	down
AT1G12950	4.1555	1.68645		AT1G12950	0.57125	-0.67547	RSH2		-2.37301	-1.24672	down
AT1G13110	78.0673	16.0796		AT1G13110	1.16569	-1.03608	CYP71B7		-4.60043	-2.20177	down
AT1G13210	19.8598	8.01801		AT1G13210	0.66125	-0.578557	ACA.l		-2.36167	-1.23981	down
AT1G13250	6.37718	15.9249		AT1G13250	-0.76233	0.631967	GATL3		2.6286	1.3943	up
AT1G13310	1.3266	0.0289473		AT1G13310	2.49624	-2.46037	AT1G13310		-31.052	-4.95662	down
AT1G13420	11.297	3.88544		AT1G13420	0.812237	-0.631013	ATST4B		-2.71933	-1.44325	down
AT1G13430	3.65649	0.299136		AT1G13430	1.73771	-1.8463	ATST4C		-11.9922	-3.58402	down
AT1G13480	18.3996	0.1941		AT1G13480	3.23755	-3.26942	AT1G13480		-90.9478	-6.50697	down
AT1G13490	0.258585	0.0259722		AT1G13490	1.326	-1.00498	AT1G13490		-5.03145	-2.33097	down
AT1G13520	25.8306	1.80482		AT1G13520	1.82922	-2.006	AT1G13520		-14.273	-3.83521	down
AT1G13530	17.3415	6.78771		AT1G13530	0.628363	-0.670467	AT1G13530		-2.46029	-1.29883	down
AT1G13540	6.28129	2.5009		AT1G13540	0.713679	-0.529103	AT1G13540		-2.36655	-1.24278	down
AT1G13550	2.69554	0.291845		AT1G13550	1.54085	-1.60355	AT1G13550		-8.84216	-3.1444	down
AT1G13609	6.30228	0.558983		AT1G13609	1.81	-1.47707	AT1G13609		-9.76126	-3.28707	down
AT1G13620	0.530852	0.13138		AT1G13620	0.879384	-0.835126	RGF2		-3.28185	-1.71451	down
AT1G13650	6.42817	0.701692		AT1G13650	1.65098	-1.36079	AT1G13650		-8.06557	-3.01178	down
AT1G13790	0.761249	1.68779		AT1G13790	-0.583011	0.636937	AT1G13790		2.32938	1.21995	up
AT1G14071	3.00797	6.05399		AT1G14071	-0.492185	0.584015	MIR830A		2.10847	1.0762	up
AT1G14240	2.56757	5.66396		AT1G14240	-0.628493	0.579129	AT1G14240		2.30957	1.20762	up
AT1G14260	0.85988	0.390241		AT1G14260	0.543603	-0.519211	AT1G14260		-2.089	-1.06281	down
AT1G14360	13.1922	3.5868		AT1G14360	0.897232	-0.915789	ATUTR3		-3.51377	-1.81302	down
AT1G14370	19.4958	9.29076		AT1G14370	0.453104	-0.554413	APK2A		-2.01045	-1.00752	down
AT1G14420	0.315591	0.0944995		AT1G14420	0.608869	-1.34212	AT59		-3.86639	-1.95099	down
AT1G14455	1.40074	0.221982		AT1G14455	1.04738	-1.60306	AT1G14455		-6.2786	-2.65044	down
AT1G14520	1.31744	10.9254		AT1G14520	-1.53969	1.5764	MIOX1		8.67037	3.11609	up
AT1G14540	68.7147	1.49535		AT1G14540	2.71929	-2.73549	AT1G14540		-43.8583	-5.45478	down
AT1G14550	17.6195	0.0673251		AT1G14550	3.77884	-4.25472	AT1G14550		-262.023	-8.03355	down
AT1G14700	21.5941	45.9444		AT1G14700	-0.576122	0.58257	PAP3		2.23255	1.15869	up
AT1G14730	6.61348	17.4615		AT1G14730	-0.744524	0.720738	AT1G14730		2.76114	1.46526	up
AT1G14780	11.5511	5.25181		AT1G14780	0.550915	-0.521896	AT1G14780		-2.10353	-1.07281	down
AT1G14800	0.0199633	0.895116		AT1G14800	-2.1817	2.16625	AT1G14800		20.364	4.34795	up
AT1G14870	537.55	62.0937		AT1G14870	1.54791	-1.49942	PCR2		-8.26685	-3.04734	down
AT1G14880	0.269694	0.0216678		AT1G14880	1.19912	-0.709955	PCR1		-3.75569	-1.90908	down
AT1G14890	74.4449	34.6351		AT1G14890	0.565762	-0.467444	AT1G14890		-2.04657	-1.03321	down
AT1G14930	0.445545	7.75612		AT1G14930	-2.07914	2.10282	AT1G14930		18.1507	4.18196	up
AT1G14950	0	0.804257		AT1G14950	-1.73185	2.01825	AT1G14950		13.4552	3.7501	up
AT1G14960	10.763	5.18326		AT1G14960	0.387018	-0.615825	AT1G14960		-2.00394	-1.00284	down
AT1G15010	6.16924	13.1242		AT1G15010	-0.223427	0.807977	AT1G15010		2.04401	1.0314	up
AT1G15030	41.6979	19.3109		AT1G15030	0.509548	-0.533784	AT1G15030		-2.06098	-1.04333	down
AT1G15050	2.39905	15.8322		AT1G15050	-1.46124	1.37977	IAA34		7.16521	2.84101	up
AT1G15125	20.7748	1.01547		AT1G15125	2.00292	-2.31833	AT1G15125		-19.9906	-4.32125	down
AT1G15330	2.21476	4.50256		AT1G15330	-0.763007	0.381981	AT1G15330		2.21144	1.14499	up
AT1G15385	1.28697	0.53635		AT1G15385	0.589334	-0.606916	AT1G15385		-2.29143	-1.19625	down
AT1G15460	0.538263	1.34821		AT1G15460	-0.630223	0.761033	ATBOR4		2.62307	1.39126	up
AT1G15520	0.716589	0.1723		AT1G15520	0.932147	-1.09606	ABCG40		-4.07896	-2.0282	down
AT1G15670	81.7486	38.4201		AT1G15670	0.570206	-0.445897	AT1G15670		-2.02245	-1.0161	down
AT1G15870	0.854739	5.38662		AT1G15870	-1.3832	1.34081	AT1G15870		6.60709	2.72402	up
AT1G15880	66.0518	25.0792		AT1G15880	0.628138	-0.702992	atgos11		-2.516	-1.33113	down
AT1G15885	8.75726	0		AT1G15885	3.31454	-3.14246	AT1G15885		-87.8524	-6.45701	down
AT1G15890	3.97685	0.0300096		AT1G15890	3.34218	-3.71083	AT1G15890		-132.791	-7.05302	down
AT1G15960	14.1314	6.11317		AT1G15960	0.523607	-0.623452	NRAMP6		-2.21462	-1.14706	down
AT1G16070	0.668986	0.261852		AT1G16070	0.57771	-0.756672	TLP8		-2.52167	-1.33438	down
AT1G16110	25.7114	4.92317		AT1G16110	1.22165	-1.09326	WAKL6		-4.97574	-2.31491	down
AT1G16120	0.629556	1.25326		AT1G16120	-0.661351	0.429444	WAKL1		2.12991	1.0908	up
AT1G16130	9.52218	3.74168		AT1G16130	0.625684	-0.655642	WAKL2		-2.43062	-1.28133	down
AT1G16150	13.2251	1.32659		AT1G16150	1.64243	-1.60876	WAKL4		-9.52151	-3.25119	down
AT1G16160	1.85659	0.311797		AT1G16160	1.1922	-1.33157	WAKL5		-5.75083	-2.52377	down
AT1G16170	37.7408	133.555		AT1G16170	-0.914737	0.973189	AT1G16170		3.70103	1.88793	up
AT1G16330	1.01231	0.462041		AT1G16330	0.535394	-0.527459	CYCB3;1		-2.08906	-1.06285	down
AT1G16360	0.760887	0.274805		AT1G16360	0.836643	-0.506019	AT1G16360		-2.53619	-1.34266	down
AT1G16390	9.88078	1.03052		AT1G16390	1.56305	-1.63361	ATOCT3		-9.16832	-3.19666	down
AT1G16400	2.7986	1.24966		AT1G16400	0.51388	-0.572319	CYP79F2		-2.12314	-1.0862	down
AT1G16420	0.754115	0.175177		AT1G16420	0.848671	-1.30873	MC8		-4.46111	-2.1574	down
AT1G16515	1.21101	2.92664		AT1G16515	-0.942279	0.476415	AT1G16515		2.67343	1.41869	up
AT1G16530	0.435192	0.109895		AT1G16530	0.839237	-1.0583	LBD3		-3.72577	-1.89754	down
AT1G16550	1.62282	5.79985		AT1G16550	-1.01489	0.896818	AT1G16550		3.76255	1.91171	up
AT1G16590	4.28599	8.24077		AT1G16590	-0.583858	0.441622	REV7		2.03564	1.02548	up
AT1G16620	0.368991	0		AT1G16620	1.66877	-1.60769	AT1G16620		-9.6897	-3.27645	down
AT1G16640	1.40952	0.399219		AT1G16640	0.935543	-0.812183	AT1G16640		-3.35829	-1.74773	down
AT1G16850	1.8138	4.0548		AT1G16850	-0.815395	0.465522	AT1G16850		2.42993	1.28092	up
AT1G17170	63.7608	26.0077		AT1G17170	0.6148	-0.609037	GST		-2.33567	-1.22384	down
AT1G17180	21.0014	7.87036		AT1G17180	0.716974	-0.62095	ATGSTU25		-2.52787	-1.33792	down
AT1G17240	0.939447	3.19421		AT1G17240	-0.980097	0.874165	AtRLP2		3.61567	1.85426	up
AT1G17285	4.44528	1.23503		AT1G17285	0.859371	-0.897547	AT1G17285		-3.37975	-1.75692	down
AT1G17460	0.735545	1.9622		AT1G17460	-0.792404	0.704847	TRFL3		2.82304	1.49725	up
AT1G17590	2.61008	5.85518		AT1G17590	-0.66015	0.575161	NF-YA8		2.35432	1.23531	up
AT1G17600	0.457707	0.20692		AT1G17600	0.501662	-0.602843	AT1G17600		-2.15025	-1.10451	down
AT1G17610	0.35992	0.156318		AT1G17610	0.472866	-0.795152	AT1G17610		-2.4083	-1.26802	down
AT1G17640	4.66623	9.02866		AT1G17640	-0.584251	0.443006	AT1G17640		2.03815	1.02726	up
AT1G17665	0.209985	0.736623		AT1G17665	-1.62699	0.693028	AT1G17665		4.99339	2.32002	up
AT1G17710	1.46845	0.161106		AT1G17710	1.48085	-1.66978	AT1G17710		-8.88042	-3.15063	down
AT1G17810	2.90254	7.10297		AT1G17810	-0.791176	0.58445	BETA-TIP		2.5948	1.37563	up
AT1G17860	345.703	127.365		AT1G17860	0.685267	-0.688346	AT1G17860		-2.59119	-1.37361	down
AT1G17870	2.46718	6.36197		AT1G17870	-0.763367	0.676927	ATEGY3		2.71376	1.44029	up
AT1G17960	4.20072	1.30273		AT1G17960	0.912269	-0.698658	AT1G17960		-3.05448	-1.61093	down
AT1G18100	1.11278	5.84332		AT1G18100	-1.20402	1.25681	E12A11		5.50531	2.46082	up
AT1G18200	8.83463	3.67761		AT1G18200	0.531431	-0.676787	RABA6b		-2.31052	-1.20822	down
AT1G18240	0.266594	0		AT1G18240	1.4418	-1.29948	AT1G18240		-6.68661	-2.74127	down
AT1G18265	1.19719	3.01048		AT1G18265	-0.910188	0.544192	AT1G18265		2.74039	1.45438	up
AT1G18280	0.472184	1.11448		AT1G18280	-0.777542	0.549927	AT1G18280		2.50962	1.32747	up
AT1G18300	9.83793	32.9245		AT1G18300	-0.130547	1.28294	NUDT4		2.66381	1.41349	up
AT1G18330	29.7653	97.6788		AT1G18330	-0.929614	0.862009	EPR1		3.46204	1.79162	up
AT1G18350	0.211846	0.688832		AT1G18350	-0.978874	0.820043	ATMKK7		3.47959	1.79892	up
AT1G18370	3.29809	1.26605		AT1G18370	0.655175	-0.658817	ATNACK1		-2.48629	-1.31399	down
AT1G18382	0.434352	3.82701		AT1G18382	-1.95365	1.37773	AT1G18382		10.0658	3.33138	up
AT1G18390	19.3292	6.51792		AT1G18390	0.753911	-0.745711	AT1G18390		-2.82769	-1.49962	down
AT1G18570	27.9724	9.13802		AT1G18570	0.621584	-0.977738	BW51A		-3.03001	-1.59932	down
AT1G18590	14.5502	3.09537		AT1G18590	1.07368	-1.0963	SOT17		-4.50017	-2.16998	down
AT1G18735	0.0535258	0.402969		AT1G18735	-0.0796292	1.33049	AT1G18735		2.65759	1.41012	up
AT1G18740	20.817	52.7074		AT1G18740	-0.223117	1.03836	AT1G18740		2.39741	1.26148	up
AT1G18860	5.10553	1.78834		AT1G18860	0.748845	-0.695227	WRKY61		-2.72088	-1.44407	down
AT1G18970	25.9264	0.960308		AT1G18970	2.4035	-2.27551	GLP4		-25.6166	-4.67901	down
AT1G18990	0.156138	0.740997		AT1G18990	-1.11862	1.19112	AT1G18990		4.95793	2.30974	up
AT1G19020	115.515	40.9744		AT1G19020	0.61434	-0.87446	AT1G19020		-2.80655	-1.4888	down
AT1G19050	15.5192	6.6299		AT1G19050	0.449904	-0.858223	ARR7		-2.4762	-1.30813	down
AT1G19070	5.93424	0.0597833		AT1G19070	2.63821	-2.17357	AT1G19070		-28.0862	-4.81179	down
AT1G19080	9.81527	2.10811		AT1G19080	1.06934	-1.08304	TTN10		-4.44559	-2.15237	down
AT1G19210	0.0227733	0.721414		AT1G19210	0	2.62174	AT1G19210		6.15493	2.62174	up
AT1G19250	8.70206	2.69146		AT1G19250	0.910157	-0.705307	FMO1		-3.0641	-1.61546	down
AT1G19320	1.6785	0.283498		AT1G19320	1.02215	-1.83401	AT1G19320		-7.24084	-2.85616	down
AT1G19390	0.00682141	0.167371		AT1G19390	-1.11031	1.78182	AT1G19390		7.42364	2.89213	up
AT1G19510	5.11804	0.568599		AT1G19510	1.69843	-1.2949	ATRL5		-7.9631	-2.99333	down
AT1G19560	0.00832712	0.107563		AT1G19560	0	1.6661	AT1G19560		3.17356	1.6661	up
AT1G19610	379.792	12.4548		AT1G19610	2.43529	-2.42871	LCR78		-29.1213	-4.864	down
AT1G19620	1.12635	0.49665		AT1G19620	0.261415	-0.993384	AT1G19620		-2.38634	-1.2548	down
AT1G19670	2.4996	9.88701		AT1G19670	-1.21833	0.867717	ATCLH1		4.24583	2.08605	up
AT1G19830	0.629585	0.125527		AT1G19830	1.13164	-1.1222	AT1G19830		-4.7695	-2.25384	down
AT1G19960	5.19318	0.455768		AT1G19960	1.61963	-1.84791	AT1G19960		-11.062	-3.46754	down
AT1G20030	0.757962	1.55869		AT1G20030	-0.728129	0.442105	AT1G20030		2.25048	1.17023	up
AT1G20065	0.491521	0.155189		AT1G20065	0.815209	-0.800049	AT1G20065		-3.06366	-1.61526	down
AT1G20080	0.017446	0.154164		AT1G20080	-0.62456	1.36246	NTMC2T1.2		3.96418	1.98702	up
AT1G20160	9.57214	19.3959		AT1G20160	-0.618649	0.477409	ATSBT5.2		2.1377	1.09606	up
AT1G20180	0.177632	24.9892		AT1G20180	-3.97154	3.34391	AT1G20180		159.283	7.31545	up
AT1G20190	67.5264	1.25389		AT1G20190	2.73098	-2.99715	ATEXPA11		-53.0077	-5.72813	down
AT1G20280	0.0397021	7.8573		AT1G20280	-2.4118	2.66627	AT1G20280		33.7794	5.07807	up
AT1G20310	0.485556	0.139292		AT1G20310	0.369915	-1.57255	AT1G20310		-3.84361	-1.94246	down
AT1G20390	9.69068	2.5012		AT1G20390	0.96855	-0.921279	AT1G20390		-3.70591	-1.88983	down
AT1G20400	0.434515	2.94775		AT1G20400	-1.64339	1.26002	AT1G20400		7.48193	2.90341	up
AT1G20440	125.072	498.255		AT1G20440	-1.01569	1.04348	COR47		4.16747	2.05917	up
AT1G20450	18.3298	73.1151		AT1G20450	-0.893538	1.1486	ERD10		4.11857	2.04214	up
AT1G20480	3.14817	9.7033		AT1G20480	-0.843412	0.850701	AT1G20480		3.23578	1.69411	up
AT1G20500	0	0.140594		AT1G20500	-1.11031	1.17085	AT1G20500		4.86067	2.28116	up
AT1G20515	0.342474	1.19638		AT1G20515	-0.713285	1.09991	AT1G20515		3.5142	1.81319	up
AT1G20520	0.22416	1.10137		AT1G20520	-0.859737	1.39735	AT1G20520		4.78026	2.25709	up
AT1G20530	0.257514	0.12063		AT1G20530	0.447157	-0.5972	AT1G20530		-2.06245	-1.04436	down
AT1G20590	1.56246	4.67159		AT1G20590	-0.843341	0.804892	AT1G20590		3.1345	1.64823	up
AT1G20610	3.85121	8.91126		AT1G20610	-0.717734	0.571268	CYCB2;3		2.44359	1.289	up
AT1G20680	0.520672	0.15833		AT1G20680	0.608854	-1.13631	AT1G20680		-3.35232	-1.74516	down
AT1G20823	4.80742	12.4353		AT1G20823	-0.374266	0.950921	AT1G20823		2.50565	1.32519	up
AT1G20860	0.01006	0.742458		AT1G20860	-2.20774	2.3633	PHT1;8		23.7694	4.57104	up
AT1G21100	142.44	59.6563		AT1G21100	0.666455	-0.516901	AT1G21100		-2.27105	-1.18336	down
AT1G21110	121.592	13.2386		AT1G21110	1.52744	-1.61176	AT1G21110		-8.81036	-3.1392	down
AT1G21120	111.674	7.7184		AT1G21120	1.88348	-1.90658	AT1G21120		-13.8332	-3.79006	down
AT1G21130	156.06	59.2384		AT1G21130	0.70708	-0.621046	AT1G21130		-2.51076	-1.32813	down
AT1G21210	0.199334	0.043552		AT1G21210	0.876184	-1.43482	WAK4		-4.96227	-2.311	down
AT1G21230	0.142226	0.011575		AT1G21230	1.34319	-1.18604	WAK5		-5.77262	-2.52923	down
AT1G21240	0.698499	0.0521738		AT1G21240	1.76852	-1.93096	WAK3		-12.9914	-3.69948	down
AT1G21245	0.288874	0.017286		AT1G21245	0.851827	-0.602509	AT1G21245		-2.7403	-1.45434	down
AT1G21250	4.3508	0.431824		AT1G21250	1.65805	-1.61389	WAK1		-9.65946	-3.27194	down
AT1G21270	20.3752	6.71388		AT1G21270	0.821347	-0.709101	WAK2		-2.88876	-1.53045	down
AT1G21310	749.623	177.725		AT1G21310	1.12739	-0.870766	RSH		-3.99488	-1.99815	down
AT1G21320	1.41201	0.0664642		AT1G21320	2.06224	-2.37427	AT1G21320		-21.6532	-4.43651	down
AT1G21326	3.73949	1.0814		AT1G21326	0.603713	-1.26857	AT1G21326		-3.66112	-1.87229	down
AT1G21340	0.148074	0.499353		AT1G21340	-1.01485	0.85724	AT1G21340		3.66062	1.87209	up
AT1G21360	4.42601	9.47784		AT1G21360	-0.583519	0.582091	GLTP2		2.24328	1.16561	up
AT1G21460	16.2306	7.04008		AT1G21460	0.554976	-0.583566	AtSWEET1		-2.20158	-1.13854	down
AT1G21520	22.8172	9.62622		AT1G21520	0.625666	-0.547793	AT1G21520		-2.25552	-1.17346	down
AT1G21525	3.24054	0.672856		AT1G21525	0.87802	-1.43339	AT1G21525		-4.96368	-2.31141	down
AT1G21550	1.362	0.182734		AT1G21550	1.38958	-1.57223	AT1G21550		-7.791	-2.96181	down
AT1G21670	21.9369	8.96412		AT1G21670	0.606277	-0.616487	AT1G21670		-2.33393	-1.22276	down
AT1G21790	5.05972	12.0964		AT1G21790	-0.611242	0.710959	AT1G21790		2.50047	1.3222	up
AT1G21945	0.0936952	0.0256626		AT1G21945	0.722744	-1.20919	AT1G21945		-3.81565	-1.93193	down
AT1G21980	13.9044	28.1373		AT1G21980	-0.567194	0.517784	PIP5K1		2.12134	1.08498	up
AT1G22110	0.398239	0.99879		AT1G22110	-0.548121	0.803786	AT1G22110		2.55249	1.35191	up
AT1G22160	5.98401	2.69184		AT1G22160	0.528504	-0.570043	AT1G22160		-2.14139	-1.09855	down
AT1G22250	8.48612	1.18048		AT1G22250	1.4276	-1.34797	AT1G22250		-6.84749	-2.77557	down
AT1G22275	0.52665	1.31974		AT1G22275	-0.979863	0.470825	ZYP1b		2.73338	1.45069	up
AT1G22360	62.9352	16.0303		AT1G22360	0.994276	-0.908951	AtUGT85A2		-3.74049	-1.90323	down
AT1G22380	0.0752363	0.232765		AT1G22380	-1.49976	0.527023	AtUGT85A3		4.07496	2.02679	up
AT1G22400	23.5889	4.27355		AT1G22400	1.15267	-1.24917	ATUGT85A1		-5.28476	-2.40184	down
AT1G22470	2.60574	7.71751		AT1G22470	-0.486911	1.07129	AT1G22470		2.94486	1.5582	up
AT1G22500	97.845	11.1839		AT1G22500	1.64618	-1.4072	AT1G22500		-8.30155	-3.05338	down
AT1G22570	7.30651	2.40386		AT1G22570	0.767536	-0.777764	AT1G22570		-2.91865	-1.5453	down
AT1G22590	10.3203	0.750457		AT1G22590	1.74414	-2.03312	AGL87		-13.7109	-3.77725	down
AT1G22650	7.77297	3.29671		AT1G22650	0.560311	-0.612376	AT1G22650		-2.25431	-1.17269	down
AT1G22740	23.2003	56.3172		AT1G22740	-0.700794	0.651401	RAB7		2.553	1.3522	up
AT1G22770	1.20854	2.43358		AT1G22770	-0.499444	0.571293	GI		2.10051	1.07074	up
AT1G22890	170.139	17.717		AT1G22890	1.62065	-1.5764	AT1G22890		-9.17084	-3.19705	down
AT1G22900	8.06556	3.25265		AT1G22900	0.512051	-0.757061	AT1G22900		-2.41013	-1.26911	down
AT1G22980	0.764273	0.1843		AT1G22980	0.82847	-1.27347	AT1G22980		-4.29287	-2.10194	down
AT1G22990	1.09376	5.62665		AT1G22990	-1.41254	1.08994	HIPP22		5.6666	2.50248	up
AT1G23050	8.30548	16.2921		AT1G23050	-0.390686	0.627663	AT1G23050		2.0256	1.01835	up
AT1G23052	8.30548	16.2921		AT1G23052	-0.390686	0.627663	AT1G23052		2.0256	1.01835	up
AT1G23070	0	0.0742189		AT1G23070	0	1.02411	AT1G23070		2.03371	1.02411	up
AT1G23090	19.3607	6.34457		AT1G23090	0.769886	-0.774898	AST91		-2.9176	-1.54478	down
AT1G23110	1.43022	0.320583		AT1G23110	1.03194	-1.06634	AT1G23110		-4.282	-2.09829	down
AT1G23140	16.3773	2.23614		AT1G23140	1.33415	-1.48169	AT1G23140		-7.04128	-2.81584	down
AT1G23149	5.80614	2.11415		AT1G23149	0.692666	-0.698324	CPuORF29		-2.62259	-1.39099	down
AT1G23150	5.80614	2.11415		AT1G23150	0.692666	-0.698324	AT1G23150		-2.62259	-1.39099	down
AT1G23160	0.366602	1.9953		AT1G23160	-1.40355	1.18509	AT1G23160		6.01529	2.58863	up
AT1G23205	1.52178	2.88816		AT1G23205	-0.507659	0.492915	AT1G23205		2.0008	1.00057	up
AT1G23340	1.46992	3.8909		AT1G23340	-0.611247	0.834165	AT1G23340		2.72341	1.44541	up
AT1G23360	13.7071	4.84933		AT1G23360	0.73593	-0.695704	MENG		-2.69752	-1.43163	down
AT1G23410	12.1714	4.52858		AT1G23410	0.659704	-0.717373	AT1G23410		-2.59742	-1.37708	down
AT1G23730	28.6194	4.34352		AT1G23730	1.42554	-1.21261	ATBCA3		-6.22535	-2.63816	down
AT1G23760	2.78301	7.05744		AT1G23760	-0.685572	0.722398	PG3		2.65364	1.40797	up
AT1G23770	0.00814403	0.407352		AT1G23770	-1.42586	1.67112	AT1G23770		8.55624	3.09698	up
AT1G23780	17.7727	7.87144		AT1G23780	0.558808	-0.550588	AT1G23780		-2.15755	-1.1094	down
AT1G23840	5.1508	0.735773		AT1G23840	1.38615	-1.35564	AT1G23840		-6.68902	-2.7418	down
AT1G23935	0.46248	0		AT1G23935	2.33782	-1.92335	AT1G23935		-19.1752	-4.26117	down
AT1G23950	20.9907	7.71074		AT1G23950	0.674212	-0.703498	AT1G23950		-2.59856	-1.37771	down
AT1G23960	63.9668	0.116497		AT1G23960	4.44328	-4.60995	AT1G23960		-531.243	-9.05323	down
AT1G23965	1.3945	0.114872		AT1G23965	1.5955	-1.99005	AT1G23965		-12.0049	-3.58555	down
AT1G23970	9.16828	1.18988		AT1G23970	1.44684	-1.43219	AT1G23970		-7.35653	-2.87903	down
AT1G23990	0	1.71986		AT1G23990	-2.89999	3.25388	AT1G23990		71.2035	6.15388	up
AT1G24020	21.7621	1.55732		AT1G24020	1.96769	-1.75352	MLP423		-13.1886	-3.72121	down
AT1G24090	0.489896	0.198539		AT1G24090	0.446375	-0.867179	AT1G24090		-2.48553	-1.31355	down
AT1G24095	2.63008	1.02019		AT1G24095	0.450596	-0.897807	AT1G24095		-2.5463	-1.3484	down
AT1G24100	27.3357	11.5601		AT1G24100	0.600578	-0.57476	UGT74B1		-2.25846	-1.17534	down
AT1G24130	0.799065	2.89735		AT1G24130	-1.00776	0.92137	AT1G24130		3.80825	1.92913	up
AT1G24145	6.987	0		AT1G24145	3.13538	-2.99328	AT1G24145		-69.9698	-6.12866	down
AT1G24147	2.12059	0.316181		AT1G24147	1.13365	-1.70177	AT1G24147		-7.13752	-2.83542	down
AT1G24148	6.68354	2.61766		AT1G24148	0.618564	-0.669602	AT1G24148		-2.44217	-1.28817	down
AT1G24150	14.1512	5.95107		AT1G24150	0.603043	-0.578982	FH4		-2.26895	-1.18203	down
AT1G24240	8.19333	2.93097		AT1G24240	0.594582	-0.846709	AT1G24240		-2.71564	-1.44129	down
AT1G24260	5.77181	2.22215		AT1G24260	0.638483	-0.686512	2003-09-01		-2.50532	-1.32499	down
AT1G24270	0.232558	0.0213391		AT1G24270	0.910022	-0.734027	AT1G24270		-3.12542	-1.64405	down
AT1G24540	0.115713	0.0214908		AT1G24540	0.554364	-0.915471	CYP86C1		-2.7699	-1.46984	down
AT1G24580	0.566257	1.31035		AT1G24580	-1.11524	0.350575	AT1G24580		2.7622	1.46582	up
AT1G24640	0	0.0542645		AT1G24640	-0.847499	1.03329	AT1G24640		3.68275	1.88078	up
AT1G24792	0.590574	0.0416909		AT1G24792	1.63196	-1.78146	AT1G24792		-10.6547	-3.41342	down
AT1G24807	5.46318	1.47284		AT1G24807	0.942076	-0.875979	AT1G24807		-3.52606	-1.81806	down
AT1G24851	0.0844627	0.347592		AT1G24851	-0.824568	1.08727	AT1G24851		3.76289	1.91184	up
AT1G24879	0.588748	0.0579549		AT1G24879	1.32816	-1.50191	AT1G24879		-7.11104	-2.83006	down
AT1G24909	4.34355	1.12742		AT1G24909	0.952125	-0.922655	AT1G24909		-3.66746	-1.87478	down
AT1G25025	0.0913477	0.351117		AT1G25025	-0.867409	0.968249	AT1G25025		3.56934	1.83566	up
AT1G25053	0.57727	0.0552835		AT1G25053	1.35366	-1.60469	AT1G25053		-7.77235	-2.95835	down
AT1G25083	5.57106	1.44535		AT1G25083	0.965274	-0.910086	AT1G25083		-3.66893	-1.87536	down
AT1G25112	0.0913477	0.351117		AT1G25112	-0.867409	0.968249	AT1G25112		3.56934	1.83566	up
AT1G25141	0.571494	0.0557706		AT1G25141	1.32057	-1.48966	AT1G25141		-7.01396	-2.81023	down
AT1G25155	4.61137	1.21873		AT1G25155	0.923303	-0.923366	AT1G25155		-3.59669	-1.84667	down
AT1G25180	0.0913477	0.351117		AT1G25180	-0.867409	0.968249	AT1G25180		3.56934	1.83566	up
AT1G25209	0.575559	0.0416909		AT1G25209	1.59787	-1.78166	AT1G25209		-10.4073	-3.37953	down
AT1G25220	29.8881	6.41913		AT1G25220	1.12109	-1.02025	ASB1		-4.41172	-2.14134	down
AT1G25250	0.194395	0.554024		AT1G25250	-0.539801	0.986484	AtIDD16		2.88043	1.52629	up
AT1G25275	503.128	189.048		AT1G25275	0.735658	-0.603463	AT1G25275		-2.52997	-1.33912	down
AT1G25390	15.1067	6.66588		AT1G25390	0.607553	-0.501077	AT1G25390		-2.15641	-1.10863	down
AT1G25400	19.9438	6.38206		AT1G25400	0.750414	-0.82684	AT1G25400		-2.98401	-1.57725	down
AT1G25425	3.2146	7.05447		AT1G25425	-0.601612	0.600761	CLE43		2.30118	1.20237	up
AT1G25460	1.47574	0.63359		AT1G25460	0.46544	-0.752051	AT1G25460		-2.32542	-1.21749	down
AT1G26208	5.39199	10.4193		AT1G26208	-0.504817	0.512069	AT1G26208		2.02355	1.01689	up
AT1G26210	8.14958	19.4298		AT1G26210	-0.696381	0.628678	ATSOFL1		2.50543	1.32506	up
AT1G26240	9.47163	0.019327		AT1G26240	3.79151	-4.05136	AT1G26240		-229.582	-7.84287	down
AT1G26250	17.8113	1.18861		AT1G26250	1.82114	-2.08022	AT1G26250		-14.9426	-3.90136	down
AT1G26380	72.2224	0.322151		AT1G26380	3.82872	-3.92526	AT1G26380		-215.865	-7.75398	down
AT1G26390	70.486	0.0955366		AT1G26390	4.3107	-5.58418	AT1G26390		-952.046	-9.89489	down
AT1G26400	0.150382	0		AT1G26400	1.16066	-1.02651	AT1G26400		-4.55411	-2.18717	down
AT1G26410	23.7295	0.0792264		AT1G26410	4.09602	-4.06498	AT1G26410		-286.224	-8.161	down
AT1G26420	35.0726	0.519407		AT1G26420	2.89046	-3.13916	AT1G26420		-65.3274	-6.02962	down
AT1G26600	1.13972	0.493314		AT1G26600	0.512309	-0.659931	CLE9		-2.25361	-1.17224	down
AT1G26680	0.47939	0.0368437		AT1G26680	1.69562	-2.06404	AT1G26680		-13.5448	-3.75967	down
AT1G26870	0.195536	0.0552052		AT1G26870	0.977608	-0.5583	FEZ		-2.89971	-1.53591	down
AT1G26900	3.12908	0.902648		AT1G26900	0.703228	-1.05492	AT1G26900		-3.38263	-1.75815	down
AT1G27020	174.917	10.7249		AT1G27020	1.99817	-1.96221	AT1G27020		-15.5665	-3.96038	down
AT1G27030	25.6204	4.68147		AT1G27030	1.0925	-1.30823	AT1G27030		-5.28071	-2.40073	down
AT1G27150	36.7611	14.2117		AT1G27150	0.675408	-0.626681	AT1G27150		-2.46586	-1.30209	down
AT1G27285	0.348308	0.0121752		AT1G27285	2.45705	-2.25299	AT1G27285		-26.1735	-4.71003	down
AT1G27461	0	0.330844		AT1G27461	-1.32954	1.69156	AT1G27461		8.11784	3.0211	up
AT1G27565	5.11895	0.104261		AT1G27565	2.56523	-2.79155	AT1G27565		-40.9783	-5.35679	down
AT1G27660	1.56328	3.47136		AT1G27660	-0.721707	0.516869	AT1G27660		2.35966	1.23858	up
AT1G27990	0	0.871554		AT1G27990	-1.70526	2.15095	AT1G27990		14.4822	3.85621	up
AT1G28190	17.1175	4.72935		AT1G28190	0.903403	-0.881978	AT1G28190		-3.4471	-1.78538	down
AT1G28230	1.88329	4.15685		AT1G28230	-0.592691	0.614924	PUP1		2.30956	1.20762	up
AT1G28330	90.7546	206.277		AT1G28330	-0.641533	0.609636	DRM1		2.38034	1.25117	up
AT1G28390	5.75211	1.83475		AT1G28390	0.764375	-0.826506	AT1G28390		-3.01233	-1.59088	down
AT1G28580	95.3503	30.9137		AT1G28580	0.806345	-0.751788	AT1G28580		-2.94473	-1.55813	down
AT1G28590	0.410535	1.64365		AT1G28590	-1.1079	0.967657	AT1G28590		4.21508	2.07556	up
AT1G28600	27.168	11.994		AT1G28600	0.540293	-0.577614	AT1G28600		-2.17032	-1.11791	down
AT1G28640	1.26657	0.481871		AT1G28640	0.53952	-0.814273	AT1G28640		-2.55583	-1.35379	down
AT1G28670	40.2588	5.11109		AT1G28670	1.46058	-1.45049	ARAB-1		-7.52175	-2.91107	down
AT1G28690	0.739941	0.343264		AT1G28690	0.621935	-0.406609	AT1G28690		-2.03997	-1.02854	down
AT1G29020	1.55109	0.549367		AT1G29020	0.800618	-0.652326	AT1G29020		-2.73766	-1.45294	down
AT1G29041	0	0.30449		AT1G29041	0	1.14361	AT1G29041		2.20934	1.14361	up
AT1G29090	7.59525	18.4688		AT1G29090	-0.865004	0.54495	AT1G29090		2.65729	1.40995	up
AT1G29110	0.479288	1.5529		AT1G29110	-0.981575	0.792963	AT1G29110		3.42128	1.77454	up
AT1G29170	6.32853	2.69178		AT1G29170	0.611396	-0.551697	ATSCAR3		-2.23937	-1.16309	down
AT1G29180	0.732942	1.46803		AT1G29180	-0.550523	0.535194	AT1G29180		2.12243	1.08572	up
AT1G29230	0.22934	0.491406		AT1G29230	-0.774102	0.474003	WL1		2.37529	1.2481	up
AT1G29270	2.40233	0.525246		AT1G29270	0.971262	-1.17277	AT1G29270		-4.41996	-2.14403	down
AT1G29290	4.03485	0.800923		AT1G29290	0.874067	-1.65925	AT1G29290		-5.78903	-2.53332	down
AT1G29355	14.5095	3.27015		AT1G29355	1.05079	-1.03048	AT1G29355		-4.23182	-2.08128	down
AT1G29357	19.3736	4.46358		AT1G29357	0.993073	-1.06101	AT1G29357		-4.15279	-2.05408	down
AT1G29395	12.792	42.5834		AT1G29395	-0.990364	0.827923	COR414-TM1		3.52662	1.81829	up
AT1G29465	24.1542	57.7975		AT1G29465	-0.62686	0.699313	AT1G29465		2.50737	1.32617	up
AT1G29600	5.03203	0.0150911		AT1G29600	3.47409	-3.31028	AT1G29600		-110.229	-6.78437	down
AT1G29710	3.03482	1.14317		AT1G29710	0.633528	-0.709784	AT1G29710		-2.53733	-1.34331	down
AT1G29720	0.877586	0.113103		AT1G29720	1.36767	-1.54661	AT1G29720		-7.53853	-2.91428	down
AT1G29770	2.05478	0.859566		AT1G29770	0.685337	-0.474192	AT1G29770		-2.23385	-1.15953	down
AT1G29780	1.0529	0.292372		AT1G29780	0.823379	-0.972527	AT1G29780		-3.47233	-1.79591	down
AT1G29785	9.73962	3.26805		AT1G29785	0.824376	-0.683153	AT1G29785		-2.84323	-1.50753	down
AT1G29860	4.37403	0.31377		AT1G29860	1.69689	-2.13178	WRKY71		-14.2084	-3.82867	down
AT1G29910	1151.6	3339.62		AT1G29910	-0.852334	0.751979	CAB3		3.04051	1.60431	up
AT1G29930	7938.02	15806.8		AT1G29930	-0.571337	0.492531	CAB1		2.09053	1.06387	up
AT1G30080	0.473596	1.32		AT1G30080	-0.706349	0.807747	AT1G30080		2.8562	1.5141	up
AT1G30110	44.8933	12.9945		AT1G30110	0.884734	-0.837188	NUDX25		-3.29876	-1.72192	down
AT1G30160	0.122709	0		AT1G30160	0.909442	-0.753468	AT1G30160		-3.16655	-1.66291	down
AT1G30190	0.0987384	0.435491		AT1G30190	-0.313189	1.14098	AT1G30190		2.73998	1.45417	up
AT1G30250	0	0.328855		AT1G30250	-0.430831	1.1828	AT1G30250		3.06021	1.61363	up
AT1G30390	0.0309909	0.202537		AT1G30390	-1.31261	0.811087	AT1G30390		4.35809	2.1237	up
AT1G30550	2.61398	7.6222		AT1G30550	-0.925296	0.701102	AT1G30550		3.08741	1.6264	up
AT1G30560	0.162513	0.0244823		AT1G30560	1.65008	-0.0603985	AT1G30560		-3.2727	-1.71048	down
AT1G30700	83.5326	13.484		AT1G30700	1.31578	-1.24679	AT1G30700		-5.90761	-2.56257	down
AT1G30720	194.01	25.1071		AT1G30720	1.45696	-1.42032	AT1G30720		-7.34765	-2.87728	down
AT1G30730	91.9611	10.3156		AT1G30730	1.50394	-1.59076	AT1G30730		-8.54278	-3.09471	down
AT1G30740	0.439098	1.4519		AT1G30740	-0.964397	0.86427	AT1G30740		3.55209	1.82867	up
AT1G30755	30.2362	7.5122		AT1G30755	0.962957	-0.980084	AT1G30755		-3.84516	-1.94304	down
AT1G30757	9.55714	3.79667		AT1G30757	0.66553	-0.597722	AT1G30757		-2.40036	-1.26325	down
AT1G30780	0	0.0773742		AT1G30780	0	1.1161	AT1G30780		2.16759	1.1161	up
AT1G30784	0.0998173	0.806866		AT1G30784	-1.59886	1.31251	AT1G30784		7.52329	2.91136	up
AT1G30835	16.1411	3.68245		AT1G30835	0.987398	-1.0835	SADHU1-2		-4.20148	-2.0709	down
AT1G30920	0.0276788	0.334786		AT1G30920	-1.41793	1.58575	AT1G30920		8.02048	3.00369	up
AT1G30940	0.0753201	2.74938		AT1G30940	-3.11531	2.12553	AT1G30940		37.8138	5.24084	up
AT1G30990	1.8907	5.44039		AT1G30990	-0.964807	0.654878	AT1G30990		3.07308	1.61969	up
AT1G31240	0.735554	2.33181		AT1G31240	-0.919845	0.835899	AT1G31240		3.377	1.75574	up
AT1G31258	20.2001	0		AT1G31258	3.63281	-3.53621	AT1G31258		-143.909	-7.16902	down
AT1G31290	1.04083	0.363448		AT1G31290	0.752202	-0.695021	AGO3		-2.72683	-1.44722	down
AT1G31320	2.17028	1.01575		AT1G31320	0.565241	-0.4626	LBD4		-2.03897	-1.02784	down
AT1G31355	3.58817	0.0179019		AT1G31355	3.10599	-2.94059	AT1G31355		-66.0998	-6.04657	down
AT1G31550	0.953241	5.34407		AT1G31550	-1.49836	1.09994	AT1G31550		6.05573	2.5983	up
AT1G31580	72.1022	0.149315		AT1G31580	4.10595	-4.7234	CXC750		-454.88	-8.82934	down
AT1G31600	19.1742	7.33039		AT1G31600	0.638026	-0.68327	AT1G31600		-2.4989	-1.3213	down
AT1G31720	1.28941	0.173421		AT1G31720	1.17305	-1.74569	AT1G31720		-7.56186	-2.91874	down
AT1G31750	0.609107	2.27444		AT1G31750	-1.10443	0.885322	AT1G31750		3.9717	1.98976	up
AT1G31772	0.720479	0.170457		AT1G31772	0.610459	-1.04555	AT1G31772		-3.15144	-1.65601	down
AT1G31820	12.7952	1.78983		AT1G31820	1.47079	-1.29454	AT1G31820		-6.79903	-2.76533	down
AT1G31835	3.63489	0.883721		AT1G31835	0.901824	-1.08229	AT1G31835		-3.9562	-1.98411	down
AT1G31900	2.22197	0.855834		AT1G31900	0.667794	-0.63939	AT1G31900		-2.47458	-1.30718	down
AT1G31910	90.0453	41.5439		AT1G31910	0.539484	-0.509598	AT1G31910		-2.06921	-1.04908	down
AT1G31983	0.087779	0		AT1G31983	1.1228	-0.00687064	AT1G31983		-2.18808	-1.12967	down
AT1G31990	0.0785321	0		AT1G31990	1.01635	0	AT1G31990		-2.0228	-1.01635	down
AT1G32100	11.5632	27.0573		AT1G32100	-0.722878	0.576143	ATPRR1		2.46062	1.29902	up
AT1G32250	0	0.340937		AT1G32250	-0.61031	1.1182	AT1G32250		3.31386	1.72851	up
AT1G32270	0.172346	0		AT1G32270	1.45547	-0.446702	ATSYP24		-3.73776	-1.90218	down
AT1G32350	2.01988	0		AT1G32350	3.17171	-2.41727	AOX1D		-48.1341	-5.58899	down
AT1G32385	1.70403	0.156319		AT1G32385	1.207	0	AT1G32385		-2.30857	-1.207	down
AT1G32450	61.4817	144.192		AT1G32450	-0.667266	0.645974	NRT1.5		2.48499	1.31324	up
AT1G32560	0.890163	2.82393		AT1G32560	-1.33257	0.529461	AT1G32560		3.63519	1.86203	up
AT1G32570	0.0905399	1.22939		AT1G32570	-1.71877	1.44401	AT1G32570		8.95549	3.16277	up
AT1G32583	0.993017	2.57997		AT1G32583	-0.707585	0.737119	AT1G32583		2.72207	1.4447	up
AT1G32640	20.294	63.314		AT1G32640	-0.547417	1.09523	RD22BP1		3.12239	1.64265	up
AT1G32710	0	0.556918		AT1G32710	-0.835575	1.27061	AT1G32710		4.30552	2.10619	up
AT1G32780	0.985118	0.152535		AT1G32780	1.42479	-1.18336	AT1G32780		-6.09721	-2.60815	down
AT1G32850	0.0304373	0.557125		AT1G32850	-2.2292	2.07831	UBP11		19.8011	4.30751	up
AT1G32860	1.65565	3.89264		AT1G32860	-0.626097	0.672512	AT1G32860		2.45992	1.29861	up
AT1G32900	21.7706	51.7526		AT1G32900	-0.697525	0.624102	AT1G32900		2.49948	1.32163	up
AT1G32910	0.105401	0.0128714		AT1G32910	0.871305	-0.530499	AT1G32910		-2.64232	-1.4018	down
AT1G32940	7.53902	3.03036		AT1G32940	0.622534	-0.631352	ATSBT3.5		-2.38483	-1.25389	down
AT1G32960	0.230532	0.0805604		AT1G32960	0.681887	-0.802264	SBT3.3		-2.79752	-1.48415	down
AT1G33030	9.96487	0.501698		AT1G33030	1.76186	-2.62616	AT1G33030		-20.9376	-4.38803	down
AT1G33102	2.95832	0.692106		AT1G33102	0.972131	-1.11212	AT1G33102		-4.24055	-2.08425	down
AT1G33260	2.14689	0.956696		AT1G33260	0.530311	-0.580373	AT1G33260		-2.15948	-1.11068	down
AT1G33280	1.50342	0.635271		AT1G33280	0.640525	-0.444057	ANAC015		-2.12076	-1.08458	down
AT1G33320	0.161939	0.0243186		AT1G33320	0.813281	-0.682469	AT1G33320		-2.82011	-1.49575	down
AT1G33340	0.999936	2.11295		AT1G33340	-0.685405	0.48557	AT1G33340		2.25164	1.17098	up
AT1G33475	4.87417	1.14733		AT1G33475	1.03522	-0.979151	AT1G33475		-4.04004	-2.01437	down
AT1G33480	3.86637	1.14403		AT1G33480	0.792857	-0.909817	AT1G33480		-3.25504	-1.70267	down
AT1G33540	0.916119	0		AT1G33540	2.43623	-2.09809	scpl18		-23.1722	-4.53432	down
AT1G33560	9.40102	0.540094		AT1G33560	1.82984	-2.30523	ADR1		-17.5703	-4.13507	down
AT1G33590	61.2222	25.0497		AT1G33590	0.658301	-0.559074	AT1G33590		-2.32523	-1.21738	down
AT1G33610	15.2746	5.90166		AT1G33610	0.577343	-0.741556	AT1G33610		-2.49476	-1.3189	down
AT1G33720	0.521586	0.194783		AT1G33720	0.360415	-1.27473	CYP76C6		-3.1062	-1.63515	down
AT1G33730	0.0417624	0.799795		AT1G33730	-1.97205	1.90683	CYP76C5		14.7116	3.87888	up
AT1G33750	5.29439	1.67277		AT1G33750	0.886908	-0.694051	AT1G33750		-2.99169	-1.58096	down
AT1G33760	0.381915	1.66954		AT1G33760	-0.122273	1.45848	AT1G33760		2.99126	1.58075	up
AT1G33770	0.43709	0.0996117		AT1G33770	0.964374	-1.17034	AT1G33770		-4.39149	-2.13471	down
AT1G33813	0.0932251	0		AT1G33813	0.803845	-0.506871	AT1G33813		-2.48065	-1.31072	down
AT1G33817	0.106617	0.00118542		AT1G33817	1.12224	-0.703703	AT1G33817		-3.54537	-1.82594	down
AT1G33900	1.43065	0		AT1G33900	2.69939	-1.95016	AT1G33900		-25.0989	-4.64955	down
AT1G33910	0.885605	0		AT1G33910	2.3031	-1.51382	AT1G33910		-14.0932	-3.81693	down
AT1G33960	3.81864	0.537887		AT1G33960	1.53174	-1.20661	AIG1		-6.67307	-2.73835	down
AT1G34040	3.83142	1.54168		AT1G34040	0.470513	-0.818823	AT1G34040		-2.44416	-1.28934	down
AT1G34044	2.10482	0.211468		AT1G34044	1.52824	-1.75721	AT1G34044		-9.75032	-3.28545	down
AT1G34047	0.0277905	1.254		AT1G34047	-1.69527	2.14203	AT1G34047		14.2936	3.8373	up
AT1G34060	0.734706	0.266616		AT1G34060	0.662624	-0.737415	AT1G34060		-2.63909	-1.40004	down
AT1G34180	3.67641	13.0431		AT1G34180	-0.927897	0.966437	anac016		3.7175	1.89433	up
AT1G34245	1.98334	0.657776		AT1G34245	0.733509	-0.805835	EPF2		-2.90662	-1.53934	down
AT1G34315	8.27231	1.35175		AT1G34315	1.19538	-1.38607	AT1G34315		-5.9854	-2.58145	down
AT1G34330	3.59645	1.17527		AT1G34330	0.706543	-0.82272	AT1G34330		-2.88638	-1.52926	down
AT1G34410	0.0939677	0.241819		AT1G34410	-1.10535	0.456165	ARF21		2.95163	1.56151	up
AT1G34460	1.52508	0.36423		AT1G34460	0.998193	-1.0145	CYCB1;5		-4.03535	-2.01269	down
AT1G34480	0.0907605	0.349099		AT1G34480	-1.0766	0.94025	AT1G34480		4.04698	2.01685	up
AT1G34540	0.765832	0.336954		AT1G34540	0.477415	-0.676094	CYP94D1		-2.22454	-1.15351	down
AT1G34570	5.99183	2.67198		AT1G34570	0.549293	-0.545899	AT1G34570		-2.13641	-1.09519	down
AT1G34842	1.53853	0		AT1G34842	2.59916	-2.53004	AT1G34842		-34.9978	-5.12919	down
AT1G34844	2.24095	0		AT1G34844	2.94196	-2.79269	AT1G34844		-53.2479	-5.73465	down
AT1G35140	17.8485	55.405		AT1G35140	-0.629613	1.01404	PHI-1		3.12455	1.64365	up
AT1G35230	5.22671	1.38126		AT1G35230	0.87203	-0.996913	AGP5		-3.65265	-1.86894	down
AT1G35255	0.632427	0.144227		AT1G35255	0.813542	-1.4258	AT1G35255		-4.72182	-2.23934	down
AT1G35260	17.8222	8.39664		AT1G35260	0.522275	-0.495473	MLP165		-2.02475	-1.01775	down
AT1G35290	2.11593	0.17874		AT1G35290	1.98321	-1.47799	AT1G35290		-11.0135	-3.4612	down
AT1G35310	0.874536	0.0607918		AT1G35310	1.56928	-1.81987	MLP168		-10.477	-3.38916	down
AT1G35330	1.54309	3.78781		AT1G35330	-0.767731	0.622154	AT1G35330		2.62058	1.38988	up
AT1G35350	28.1379	5.23278		AT1G35350	1.2131	-1.14704	AT1G35350		-5.1342	-2.36014	down
AT1G35513	1.57441	0.589904		AT1G35513	0.547779	-0.849615	AT1G35513		-2.63425	-1.39739	down
AT1G35520	0.0175101	0.148028		AT1G35520	-0.76844	1.4694	ARF15		4.71691	2.23784	up
AT1G35612	35.8827	5.63184		AT1G35612	1.30084	-1.30424	AT1G35612		-6.08423	-2.60508	down
AT1G35630	0.0304187	0.244996		AT1G35630	-1.08588	1.12828	AT1G35630		4.64011	2.21416	up
AT1G35710	3.73401	0.425667		AT1G35710	1.38118	-1.735	AT1G35710		-8.67089	-3.11618	down
AT1G35735	0.0172699	0.0603146		AT1G35735	-1.17565	0.49172	AT1G35735		3.17635	1.66737	up
AT1G35780	8.99974	18.8826		AT1G35780	-0.578789	0.559191	AT1G35780		2.20073	1.13798	up
AT1G35840	0	0.774822		AT1G35840	-3.01399	3.14631	AT1G35840		71.5212	6.1603	up
AT1G35910	0.587869	0.249145		AT1G35910	0.576905	-1.06246	TPPD		-3.11529	-1.63936	down
AT1G36060	136.322	18.321		AT1G36060	1.51346	-1.30837	AT1G36060		-7.07057	-2.82183	down
AT1G36470	0.00264336	0.0544394		AT1G36470	-1.01842	1.05459	AT1G36470		4.20763	2.07301	up
AT1G36600	0.135998	0		AT1G36600	1.36636	-0.932695	AT1G36600		-4.92134	-2.29905	down
AT1G36610	0.114979	0.00128458		AT1G36610	1.57644	-1.1353	AT1G36610		-6.55113	-2.71174	down
AT1G36620	0.124853	0		AT1G36620	1.77802	-1.22518	AT1G36620		-8.01775	-3.0032	down
AT1G36622	42.2693	2.58409		AT1G36622	1.82519	-2.2527	AT1G36622		-16.8876	-4.07789	down
AT1G36640	10.2093	0.328883		AT1G36640	2.1693	-2.70392	AT1G36640		-29.3079	-4.87322	down
AT1G36940	3.4984	6.69702		AT1G36940	-0.483523	0.520486	AT1G36940		2.00556	1.00401	up
AT1G37200	0.000862239	0.0235133		AT1G37200	-0.113167	0.918338	AT1G37200		2.04416	1.0315	up
AT1G41880	133.151	60.8023		AT1G41880	0.524597	-0.535693	AT1G41880		-2.08535	-1.06029	down
AT1G42110	0.0717337	0		AT1G42110	0.897289	-0.649064	AT1G42110		-2.92078	-1.54635	down
AT1G42350	0.0285406	0.00490925		AT1G42350	0.663787	-1.12799	AT1G42350		-3.46242	-1.79178	down
AT1G42560	2.32731	0.151642		AT1G42560	1.8919	-1.9876	MLO9		-14.7179	-3.8795	down
AT1G42580	0.589428	0		AT1G42580	1.769	-0.00687064	AT1G42580		-3.42444	-1.77587	down
AT1G42680	1.04805	2.29863		AT1G42680	-0.674501	0.558688	AT1G42680		2.35086	1.23319	up
AT1G42924	0.0446892	0		AT1G42924	0.922574	-0.47617	AT1G42924		-2.63672	-1.39874	down
AT1G42980	0.225532	0.00895151		AT1G42980	1.19017	-1.03801	AT1G42980		-4.68544	-2.22818	down
AT1G43010	0.727082	0.178824		AT1G43010	0.871137	-1.11281	AT1G43010		-3.95575	-1.98395	down
AT1G43040	1.02678	1.9612		AT1G43040	-0.490404	0.531149	AT1G43040		2.0301	1.02155	up
AT1G43060	0.0242878	0.0042192		AT1G43060	0.98516	-1.37036	AT1G43060		-5.11779	-2.35552	down
AT1G43140	0.578217	0.00828973		AT1G43140	2.26443	-2.27043	AT1G43140		-23.1807	-4.53485	down
AT1G43180	0.936011	0.231495		AT1G43180	0.941751	-1.03519	AT1G43180		-3.93658	-1.97694	down
AT1G43205	0	0.261575		AT1G43205	-0.505461	0.612166	AT1G43205		2.1699	1.11763	up
AT1G43590	22.326	1.78666		AT1G43590	1.70758	-1.88343	AT1G43590		-12.0504	-3.59101	down
AT1G43775	0.0754167	0.00388025		AT1G43775	1.49235	-1.10251	AT1G43775		-6.04132	-2.59486	down
AT1G43800	2.43226	0.648358		AT1G43800	0.946462	-0.884016	AT1G43800		-3.55655	-1.83048	down
AT1G44010	0.0648444	0.245784		AT1G44010	-0.465251	0.76184	AT1G44010		2.34095	1.22709	up
AT1G44050	0.650313	0.212794		AT1G44050	0.815212	-0.734051	AT1G44050		-2.92668	-1.54926	down
AT1G44090	0.157047	0		AT1G44090	1.48011	0	ATGA20OX5		-2.7897	-1.48011	down
AT1G44110	3.92864	1.52316		AT1G44110	0.660298	-0.639672	CYCA1;1		-2.46224	-1.29997	down
AT1G44130	3.5589	0.299554		AT1G44130	1.72378	-1.8152	AT1G44130		-11.6236	-3.53898	down
AT1G44224	0	0.348221		AT1G44224	-1.08683	1.48183	AT1G44224		5.93256	2.56866	up
AT1G44318	0.0930707	0.956428		AT1G44318	-1.98404	1.58269	hemb2		11.8493	3.56673	up
AT1G44414	3.20756	1.25489		AT1G44414	0.609374	-0.707237	AT1G44414		-2.4908	-1.31661	down
AT1G44800	15.2831	36.3241		AT1G44800	-0.633693	0.684112	AT1G44800		2.49286	1.3178	up
AT1G45015	3.2504	15.4501		AT1G45015	-1.31067	1.04087	AT1G45015		5.10368	2.35154	up
AT1G45163	3.44142	0.370319		AT1G45163	1.51605	-1.65245	AT1G45163		-8.99115	-3.16851	down
AT1G45165	4.60012	0.548518		AT1G45165	1.47377	-1.54059	AT1G45165		-8.08006	-3.01437	down
AT1G45170	12.8777	4.76521		AT1G45170	0.704388	-0.662831	AT1G45170		-2.57973	-1.36722	down
AT1G45180	6.23253	2.86499		AT1G45180	0.496817	-0.55923	AT1G45180		-2.07923	-1.05605	down
AT1G45616	0.215985	0.591205		AT1G45616	-0.818114	0.708372	RLP6		2.88083	1.52649	up
AT1G46264	4.49351	2.00705		AT1G46264	0.474249	-0.631323	HSFB4		-2.15184	-1.10557	down
AT1G46480	0.363901	1.61149		AT1G46480	-1.23503	1.02639	WOX4		4.79462	2.26141	up
AT1G46552	0.0429872	0.538123		AT1G46552	-1.91899	1.81965	AT1G46552		13.3489	3.73864	up
AT1G47510	1.04125	0.27037		AT1G47510	0.985369	-0.866479	AT5PTASE11		-3.60962	-1.85185	down
AT1G47520	2.87735	0.516173		AT1G47520	1.04736	-1.39292	AT1G47520		-5.4275	-2.44029	down
AT1G47550	22.1549	51.0738		AT1G47550	-0.634974	0.636125	SEC3A		2.41345	1.2711	up
AT1G47565	3.0561	0.00624601		AT1G47565	3.60412	-3.53936	AT1G47565		-141.384	-7.14348	down
AT1G47620	0.0993009	0.354334		AT1G47620	-1.28996	0.728475	CYP96A8		4.05144	2.01843	up
AT1G47760	2.33835	0.287491		AT1G47760	1.39409	-1.79616	AGL102		-9.12769	-3.19025	down
AT1G47770	0.0256144	0.380262		AT1G47770	-1.04935	1.17967	AT1G47770		4.68816	2.22902	up
AT1G47813	1.30023	2.80958		AT1G47813	-0.537858	0.635486	AT1G47813		2.25534	1.17334	up
AT1G47840	6.60386	2.55547		AT1G47840	0.633638	-0.67166	HXK3		-2.47135	-1.3053	down
AT1G47890	1.24532	0		AT1G47890	3.24636	-2.92929	AtRLP7		-72.2863	-6.17565	down
AT1G47980	0.0419395	1.52973		AT1G47980	-2.51172	2.08045	AT1G47980		24.1201	4.59216	up
AT1G48000	0.61319	0.2235		AT1G48000	0.700605	-0.65694	MYB112		-2.56249	-1.35755	down
AT1G48070	0.0283493	1.67192		AT1G48070	-2.12431	2.21254	AT1G48070		20.2079	4.33685	up
AT1G48130	0.219712	7.22763		AT1G48130	-3.24133	2.18247	ATPER1		42.9265	5.4238	up
AT1G48400	0.0861733	1.21616		AT1G48400	-2.49555	1.6229	AT1G48400		17.3691	4.11845	up
AT1G48500	1.21421	0.43238		AT1G48500	0.77727	-0.634361	TIFY6A		-2.66038	-1.41163	down
AT1G48598	22.3559	8.69007		AT1G48598	0.634407	-0.662003	CPuORF31		-2.45617	-1.29641	down
AT1G48600	22.0628	8.57777		AT1G48600	0.634384	-0.661751	PMEAMT		-2.4557	-1.29614	down
AT1G48670	0.674565	5.66352		AT1G48670	-1.61044	1.5306	AT1G48670		8.82164	3.14105	up
AT1G48700	0.365151	2.38363		AT1G48700	-1.48359	1.31202	AT1G48700		6.94324	2.79561	up
AT1G48710	0.107342	0.0158408		AT1G48710	1.27083	-1.40795	AT1G48710		-6.40318	-2.67879	down
AT1G48750	18.5062	133.443		AT1G48750	-1.59546	1.34062	AT1G48750		7.65329	2.93608	up
AT1G48800	0	0.104652		AT1G48800	-0.902791	1.02071	AT1G48800		3.79343	1.9235	up
AT1G48820	0.341021	0.0294819		AT1G48820	1.51942	-1.50287	AT1G48820		-8.1246	-3.0223	down
AT1G48980	0.0893449	0		AT1G48980	1.14586	-0.441545	AT1G48980		-3.00509	-1.58741	down
AT1G49000	21.3137	8.60401		AT1G49000	0.619354	-0.630347	AT1G49000		-2.37792	-1.2497	down
AT1G49030	4.77776	0.0174368		AT1G49030	3.29992	-2.97184	AT1G49030		-77.2656	-6.27175	down
AT1G49100	0.0370783	0.126218		AT1G49100	-1.08329	0.676269	AT1G49100		3.38596	1.75956	up
AT1G49210	0.70607	0.15408		AT1G49210	0.868443	-1.23107	AT1G49210		-4.28566	-2.09952	down
AT1G49320	5.38072	10.4203		AT1G49320	-0.531094	0.507186	ATUSPL1		2.05378	1.03828	up
AT1G49450	0.399899	2.54933		AT1G49450	-1.4194	1.32184	AT1G49450		6.68647	2.74124	up
AT1G49490	0.325691	0.670147		AT1G49490	-0.633912	0.506461	AT1G49490		2.20438	1.14037	up
AT1G49570	4.79309	0.559828		AT1G49570	1.54906	-1.45807	AT1G49570		-8.03961	-3.00713	down
AT1G49700	2.53105	1.27013		AT1G49700	0.347319	-0.705674	AT1G49700		-2.07483	-1.05299	down
AT1G49832	3.31511	0.0316248		AT1G49832	2.59039	-2.6286	AT1G49832		-37.2455	-5.21899	down
AT1G49860	1.89948	0.250492		AT1G49860	0.885761	-2.69511	GSTF14		-11.966	-3.58087	down
AT1G49910	1.06152	0.436823		AT1G49910	0.453873	-0.815309	BUB3.2		-2.41025	-1.26918	down
AT1G49980	7.13428	14.618		AT1G49980	-0.544679	0.556568	AT1G49980		2.1454	1.10125	up
AT1G49990	0.659565	1.3813		AT1G49990	-0.370938	0.723367	AT1G49990		2.1351	1.09431	up
AT1G50040	6.03703	13.9483		AT1G50040	-0.600071	0.666285	AT1G50040		2.40553	1.26636	up
AT1G50050	0.358201	0.0101455		AT1G50050	1.33416	-0.858263	AT1G50050		-4.57073	-2.19242	down
AT1G50090	0.248875	0		AT1G50090	1.67387	-0.441545	AT1G50090		-4.33315	-2.11542	down
AT1G50110	2.98954	1.25939		AT1G50110	0.703698	-0.437977	AT1G50110		-2.20637	-1.14168	down
AT1G50180	4.97572	0.934585		AT1G50180	1.18375	-1.16384	AT1G50180		-5.08976	-2.3476	down
AT1G50270	1.12777	2.73124		AT1G50270	-0.64761	0.69532	AT1G50270		2.53666	1.34293	up
AT1G50280	1.70855	6.33315		AT1G50280	-1.03362	0.925654	AT1G50280		3.88867	1.95928	up
AT1G50310	0.110201	0.021249		AT1G50310	0.999271	-0.634575	ATSTP9		-3.10339	-1.63385	down
AT1G50350	0.24841	1.90226		AT1G50350	-2.01343	1.04602	AT1G50350		8.33653	3.05945	up
AT1G50390	0.954161	2.10298		AT1G50390	-0.586026	0.609999	AT1G50390		2.29108	1.19602	up
AT1G50590	1.32862	3.37348		AT1G50590	-0.763761	0.652681	AT1G50590		2.66927	1.41644	up
AT1G50659	0	2.99489		AT1G50659	0	4.31774	AT1G50659		19.942	4.31774	up
AT1G50830	0.328317	0.0737091		AT1G50830	1.0081	-1.07284	AT1G50830		-4.23084	-2.08094	down
AT1G50860	0.0016739	0.0416724		AT1G50860	-0.682895	0.984286	AT1G50860		3.17593	1.66718	up
AT1G50970	8.18556	3.47011		AT1G50970	0.577641	-0.59507	AT1G50970		-2.25435	-1.17271	down
AT1G51030	0.953825	0.0713195		AT1G51030	1.69124	-1.2488	AT1G51030		-7.67433	-2.94004	down
AT1G51035	8.86765	1.2611		AT1G51035	1.34798	-1.40028	AT1G51035		-6.71906	-2.74826	down
AT1G51090	0.0533754	0.249232		AT1G51090	-0.0708853	1.54844	AT1G51090		3.07231	1.61932	up
AT1G51140	8.1352	16.3109		AT1G51140	-0.582695	0.490979	AT1G51140		2.10479	1.07367	up
AT1G51190	0.66883	0.158784		AT1G51190	0.763149	-1.76962	PLT2		-5.78682	-2.53277	down
AT1G51270	18.6643	6.10311		AT1G51270	0.818281	-0.727002	AT1G51270		-2.91861	-1.54528	down
AT1G51370	3.59131	7.11883		AT1G51370	-0.533917	0.520667	AT1G51370		2.07712	1.05458	up
AT1G51420	21.7575	3.69926		AT1G51420	1.21038	-1.28369	ATSPP1		-5.63365	-2.49407	down
AT1G51440	0.221878	0.662294		AT1G51440	-1.18918	0.664288	AT1G51440		3.61369	1.85347	up
AT1G51460	0.980894	0.178336		AT1G51460	0.832545	-1.95028	AT1G51460		-6.882	-2.78283	down
AT1G51530	0	0.149446		AT1G51530	-0.425861	1.28114	AT1G51530		3.26482	1.707	up
AT1G51620	20.9698	0.666364		AT1G51620	2.34456	-2.63681	AT1G51620		-31.5895	-4.98137	down
AT1G51790	41.9276	3.14111		AT1G51790	1.95223	-1.70963	AT1G51790		-12.657	-3.66186	down
AT1G51800	116.27	5.48743		AT1G51800	2.2464	-2.08905	AT1G51800		-20.1882	-4.33544	down
AT1G51805	15.5168	6.98001		AT1G51805	0.50712	-0.580107	AT1G51805		-2.12465	-1.08723	down
AT1G51820	17.1713	1.53286		AT1G51820	1.77342	-1.6421	AT1G51820		-10.6703	-3.41553	down
AT1G51830	35.224	13.858		AT1G51830	0.602214	-0.678088	AT1G51830		-2.4289	-1.2803	down
AT1G51840	24.818	8.83681		AT1G51840	0.642639	-0.788934	AT1G51840		-2.69741	-1.43157	down
AT1G51850	76.3049	4.1112		AT1G51850	2.1423	-2.00003	AT1G51850		-17.6589	-4.14233	down
AT1G51860	17.1553	5.98903		AT1G51860	0.727792	-0.720584	AT1G51860		-2.72901	-1.44838	down
AT1G51870	0.812645	0.0907669		AT1G51870	1.4897	-1.61407	AT1G51870		-8.59664	-3.10377	down
AT1G51890	29.3797	0.765008		AT1G51890	2.57856	-2.62027	AT1G51890		-36.7286	-5.19883	down
AT1G51913	18.9499	0.155203		AT1G51913	3.0833	-3.44181	AT1G51913		-92.0984	-6.5251	down
AT1G51915	6.77068	0.0219602		AT1G51915	3.01934	-2.72841	AT1G51915		-53.7337	-5.74775	down
AT1G51920	11.1185	0.250519		AT1G51920	2.32182	-2.78519	AT1G51920		-34.4638	-5.10701	down
AT1G51990	0	0.847269		AT1G51990	-1.95835	2.23298	AT1G51990		18.269	4.19133	up
AT1G52000	1.54885	4.02405		AT1G52000	-0.727714	0.716606	AT1G52000		2.72135	1.44432	up
AT1G52030	0.194537	0.089285		AT1G52030	0.38528	-0.7225	MBP1.2		-2.15514	-1.10778	down
AT1G52040	0.418756	0.956858		AT1G52040	-0.938326	0.389128	MBP1		2.50959	1.32745	up
AT1G52100	35.053	0.111316		AT1G52100	4.1374	-4.09903	AT1G52100		-301.587	-8.23643	down
AT1G52200	337.447	30.4838		AT1G52200	1.76025	-1.63916	AT1G52200		-10.5518	-3.39941	down
AT1G52270	0.851488	0.408228		AT1G52270	0.515043	-0.532168	AT1G52270		-2.06653	-1.04721	down
AT1G52347	17.3178	0.0285917		AT1G52347	3.81046	-3.84603	AT1G52347		-201.76	-7.6565	down
AT1G52450	0.357397	0.100717		AT1G52450	0.600119	-1.37447	AT1G52450		-3.93017	-1.97459	down
AT1G52560	0.388805	1.56742		AT1G52560	-1.48553	0.741971	AT1G52560		4.68323	2.22751	up
AT1G52565	7.29349	14.4188		AT1G52565	-0.442243	0.599487	AT1G52565		2.0587	1.04173	up
AT1G52570	0.666612	2.17344		AT1G52570	-0.796679	0.963108	PLDALPHA2		3.38648	1.75979	up
AT1G52580	0.121693	1.1573		AT1G52580	-2.03948	1.35382	ATRBL5		10.5072	3.3933	up
AT1G52590	14.3388	64.3558		AT1G52590	-1.09843	1.13587	AT1G52590		4.70534	2.2343	up
AT1G52618	4.39967	0		AT1G52618	2.92476	-2.48397	AT1G52618		-42.4806	-5.40873	down
AT1G52650	0.667704	0.232601		AT1G52650	0.573838	-0.919872	AT1G52650		-2.81612	-1.49371	down
AT1G52690	0.279535	14.5214		AT1G52690	-2.96438	2.81808	AT1G52690		55.0419	5.78246	up
AT1G52800	1.9282	0.101454		AT1G52800	1.69873	-2.73599	AT1G52800		-21.6264	-4.43472	down
AT1G52827	31.7169	82.1926		AT1G52827	-0.805671	0.64808	CDT1		2.73919	1.45375	up
AT1G52830	0.512614	3.70683		AT1G52830	-1.4655	1.47329	IAA6		7.66767	2.93879	up
AT1G52855	1.71807	4.17178		AT1G52855	-0.523721	0.806713	AT1G52855		2.51478	1.33043	up
AT1G52890	0.598929	1.11526		AT1G52890	-0.949662	0.180976	ANAC019		2.18955	1.13064	up
AT1G52905	14.0241	0.247796		AT1G52905	2.73301	-3.09679	AT1G52905		-56.878	-5.8298	down
AT1G52950	0.061116	0		AT1G52950	1.0191	0	AT1G52950		-2.02665	-1.0191	down
AT1G53060	2.53491	1.0915		AT1G53060	0.508603	-0.667037	AT1G53060		-2.25893	-1.17564	down
AT1G53140	1.65555	0.701991		AT1G53140	0.542829	-0.658778	DRP5A		-2.29996	-1.20161	down
AT1G53160	3.93917	1.06366		AT1G53160	0.868007	-0.97762	SPL4		-3.59409	-1.84563	down
AT1G53163	0.751687	3.68581		AT1G53163	-1.18516	1.18046	AT1G53163		5.15372	2.36562	up
AT1G53170	10.9788	25.4788		AT1G53170	-0.687538	0.596889	ATERF-8		2.43585	1.28443	up
AT1G53350	5.46645	1.99888		AT1G53350	0.713039	-0.670195	AT1G53350		-2.60852	-1.38323	down
AT1G53430	21.1024	6.3353		AT1G53430	0.882624	-0.784413	AT1G53430		-3.17562	-1.66704	down
AT1G53440	28.0452	10.2744		AT1G53440	0.725227	-0.655213	AT1G53440		-2.60348	-1.38044	down
AT1G53480	0.264122	32.6397		AT1G53480	-3.8527	3.24801	ATMRD1		137.254	7.10071	up
AT1G53490	0.548393	17.641		AT1G53490	-2.59817	2.49574	AT1G53490		34.1523	5.09391	up
AT1G53541	4.40598	0.96106		AT1G53541	0.956302	-1.12195	AT1G53541		-4.22294	-2.07825	down
AT1G53560	38.1345	101.702		AT1G53560	-0.724527	0.756641	AT1G53560		2.79175	1.48117	up
AT1G53610	6.40043	0.919975		AT1G53610	1.2431	-1.50163	AT1G53610		-6.70262	-2.74472	down
AT1G53620	4.03401	0.114904		AT1G53620	2.19611	-2.56933	AT1G53620		-27.1982	-4.76544	down
AT1G53625	55.3655	1.92438		AT1G53625	2.31939	-2.478	AT1G53625		-27.8072	-4.79739	down
AT1G53633	7.40116	1.21947		AT1G53633	1.2442	-1.29484	AT1G53633		-5.812	-2.53904	down
AT1G53640	1.57793	0.0671473		AT1G53640	1.86375	-2.34195	AT1G53640		-18.4519	-4.2057	down
AT1G53790	5.67047	1.58121		AT1G53790	0.869624	-0.907399	AT1G53790		-3.42718	-1.77702	down
AT1G53801	2.2814	4.34155		AT1G53801	-1.05736	1.0631	AT1G53801		4.34834	2.12047	up
AT1G53870	3.5284	1.50039		AT1G53870	0.608822	-0.521382	AT1G53870		-2.1889	-1.1302	down
AT1G53890	3.5001	1.46744		AT1G53890	0.622854	-0.523944	AT1G53890		-2.21422	-1.1468	down
AT1G53920	9.61865	3.16476		AT1G53920	0.743017	-0.802381	GLIP5		-2.91885	-1.5454	down
AT1G53940	2.15019	0.475416		AT1G53940	1.13136	-0.967393	GLIP2		-4.28338	-2.09875	down
AT1G53950	1.49765	0.379333		AT1G53950	0.727774	-1.5662	AT1G53950		-4.90406	-2.29398	down
AT1G53970	0.824524	0.173347		AT1G53970	1.03354	-1.11691	AT1G53970		-4.43967	-2.15045	down
AT1G53980	3.46726	0.704112		AT1G53980	1.04127	-1.2477	AT1G53980		-4.88706	-2.28897	down
AT1G53990	8.70198	1.71332		AT1G53990	1.17209	-1.10067	GLIP3		-4.8325	-2.27277	down
AT1G54010	74.1626	19.3518		AT1G54010	0.963257	-0.907585	AT1G54010		-3.65746	-1.87084	down
AT1G54095	1.46978	6.43555		AT1G54095	-1.25844	0.967544	AT1G54095		4.67831	2.22599	up
AT1G54120	10.611	27.0801		AT1G54120	-0.830454	0.61712	AT1G54120		2.72749	1.44757	up
AT1G54160	0.671439	1.33373		AT1G54160	-0.50436	0.549373	NFYA5		2.07589	1.05373	up
AT1G54200	2.34913	5.50765		AT1G54200	-0.660156	0.631992	AT1G54200		2.44892	1.29215	up
AT1G54355	0.461704	5.77062		AT1G54355	-0.765027	2.42694	AT1G54355		9.13856	3.19197	up
AT1G54385	2.17111	0.937638		AT1G54385	0.640453	-0.489943	AT1G54385		-2.18919	-1.1304	down
AT1G54420	0.0112583	18.4347		AT1G54420	-3.84445	3.88497	AT1G54420		212.221	7.72942	up
AT1G54430	0.00979702	4.41873		AT1G54430	-4.6728	3.65844	AT1G54430		322.071	8.33124	up
AT1G54570	1.55766	3.10622		AT1G54570	-0.551166	0.511777	AT1G54570		2.08919	1.06294	up
AT1G54860	0	0.32182		AT1G54860	-0.718342	1.67879	AT1G54860		5.26755	2.39713	up
AT1G54870	0.0543847	1.55657		AT1G54870	-2.38107	2.1875	AT1G54870		23.7287	4.56856	up
AT1G55010	3.37519	1.00131		AT1G55010	0.920615	-0.729696	PDF1.5		-3.13901	-1.65031	down
AT1G55020	22.2294	8.06919		AT1G55020	0.73269	-0.659182	LOX1		-2.62419	-1.39187	down
AT1G55050	0.408813	0.183813		AT1G55050	0.312488	-0.906875	AT1G55050		-2.32844	-1.21936	down
AT1G55200	2.13928	0.983085		AT1G55200	0.309468	-0.811551	AT1G55200		-2.175	-1.12102	down
AT1G55240	2.83912	10.5338		AT1G55240	-0.962689	0.993945	AT1G55240		3.88156	1.95663	up
AT1G55290	0.896252	0.265155		AT1G55290	0.81219	-0.871417	AT1G55290		-3.2123	-1.68361	down
AT1G55330	212.121	416.53		AT1G55330	-0.589311	0.458777	AGP21		2.06779	1.04809	up
AT1G55365	2.37053	0.602129		AT1G55365	0.722874	-1.53964	AT1G55365		-4.79828	-2.26252	down
AT1G55370	8.72471	3.03864		AT1G55370	0.732463	-0.721643	NDF5		-2.73987	-1.45411	down
AT1G55410	0.0426376	0.39026		AT1G55410	-2.01784	1.36366	AT1G55410		10.4216	3.3815	up
AT1G55440	0.061622	1.58698		AT1G55440	-2.973	1.91744	AT1G55440		29.6597	4.89043	up
AT1G55450	151.003	27.7067		AT1G55450	1.18743	-1.19375	AT1G55450		-5.20962	-2.38118	down
AT1G55700	0.0888907	0		AT1G55700	1.04837	-0.734027	AT1G55700		-3.43997	-1.78239	down
AT1G55720	0.275845	1.34835		AT1G55720	-1.07095	1.24904	ATCAX6		4.99328	2.31999	up
AT1G55790	0.871166	0.303391		AT1G55790	0.725196	-0.722296	AT1G55790		-2.72734	-1.44749	down
AT1G55800	0.678777	0.187994		AT1G55800	0.628544	-1.3017	AT1G55800		-3.81121	-1.93025	down
AT1G55920	72.8877	25.596		AT1G55920	0.718842	-0.726198	SAT5		-2.7227	-1.44504	down
AT1G55940	2.49893	0.584222		AT1G55940	0.880796	-1.20564	CYP708A1		-4.24698	-2.08644	down
AT1G55990	22.1809	50.1487		AT1G55990	-0.706873	0.541514	AT1G55990		2.37576	1.24839	up
AT1G56060	1.89376	0.887698		AT1G56060	0.378787	-0.820551	AT1G56060		-2.29634	-1.19934	down
AT1G56120	1.41289	0.506089		AT1G56120	0.613374	-0.845341	AT1G56120		-2.74864	-1.45872	down
AT1G56140	28.3671	10.9319		AT1G56140	0.65126	-0.659116	AT1G56140		-2.48006	-1.31038	down
AT1G56150	1.56719	4.32221		AT1G56150	-0.610522	0.88304	AT1G56150		2.81583	1.49356	up
AT1G56170	2.7005	8.65813		AT1G56170	-0.929873	0.819572	NF-YC2		3.36229	1.74945	up
AT1G56230	8.47379	25.4723		AT1G56230	-0.792547	0.859102	AT1G56230		3.14193	1.65165	up
AT1G56240	2.23733	0.29818		AT1G56240	1.18599	-1.88956	AtPP2-B13		-8.4301	-3.07555	down
AT1G56242	1.26475	0.20944		AT1G56242	1.00856	-1.67876	AT1G56242		-6.44116	-2.68732	down
AT1G56250	1.47084	0.152159		AT1G56250	1.3942	-1.95003	PP2-B14		-10.1558	-3.34423	down
AT1G56300	1.77772	0.588127		AT1G56300	0.707437	-0.833018	AT1G56300		-2.90886	-1.54046	down
AT1G56430	5.22314	1.96022		AT1G56430	0.556109	-0.809311	ATNAS4		-2.57651	-1.36542	down
AT1G56510	9.78613	0.0937251		AT1G56510	3.214	-3.4467	WRR4		-101.175	-6.6607	down
AT1G56520	2.85459	0.157709		AT1G56520	2.06213	-2.0502	AT1G56520		-17.2956	-4.11233	down
AT1G56540	1.37654	0.563347		AT1G56540	0.407009	-0.870695	AT1G56540		-2.42453	-1.2777	down
AT1G56600	0.772208	2.59975		AT1G56600	-1.08035	0.774272	AtGolS2		3.61657	1.85462	up
AT1G56710	0.110238	0.392754		AT1G56710	-1.23123	0.762492	AT1G56710		3.98262	1.99372	up
AT1G57570	1.26096	0.258796		AT1G57570	1.06416	-1.15272	AT1G57570		-4.64886	-2.21688	down
AT1G57590	0.509766	1.01357		AT1G57590	-0.592993	0.471048	AT1G57590		2.09078	1.06404	up
AT1G57630	7.68928	0.0377182		AT1G57630	3.15768	-3.01157	AT1G57630		-71.9662	-6.16925	down
AT1G57640	0.0553093	0		AT1G57640	1.15362	-1.07805	AT1G57640		-4.6968	-2.23168	down
AT1G57650	0.383685	0.0401961		AT1G57650	1.54423	-1.66584	AT1G57650		-9.25397	-3.21007	down
AT1G57830	0.321657	0.0362739		AT1G57830	1.13337	-0.0236284	AT1G57830		-2.22993	-1.157	down
AT1G57943	0.270629	1.29975		AT1G57943	-1.24459	1.09321	ATPUP17		5.05531	2.3378	up
AT1G58020	0.00190312	0.0326264		AT1G58020	-0.317829	1.30149	AT1G58020		3.07231	1.61932	up
AT1G58030	112.254	239.363		AT1G58030	-0.574103	0.584531	CAT2		2.23246	1.15863	up
AT1G58050	0.0436121	0.104802		AT1G58050	-0.789838	0.612007	AT1G58050		2.64239	1.40185	up
AT1G58120	0.0991192	0		AT1G58120	1.21754	-0.703642	AT1G58120		-3.78733	-1.92118	down
AT1G58122	0.0991192	0		AT1G58122	1.21754	-0.703642	CPuORF45		-3.78733	-1.92118	down
AT1G58140	0.122988	0.0141341		AT1G58140	1.50253	-1.50964	AT1G58140		-8.06777	-3.01217	down
AT1G58150	10.5572	0		AT1G58150	3.3322	-3.28495	AT1G58150		-98.166	-6.61715	down
AT1G58160	5.57294	0.387858		AT1G58160	1.92146	-1.85028	AT1G58160		-13.6586	-3.77174	down
AT1G58190	7.9416	3.05249		AT1G58190	0.677211	-0.635139	AtRLP9		-2.48346	-1.31235	down
AT1G58235	36.0793	16.1549		AT1G58235	0.642501	-0.444178	AT1G58235		-2.12385	-1.08668	down
AT1G58270	49.9805	3.27499		AT1G58270	1.92372	-1.94959	ZW9		-14.6549	-3.87331	down
AT1G58320	48.9061	3.38849		AT1G58320	1.92179	-1.87059	AT1G58320		-13.8554	-3.79238	down
AT1G58390	0.137216	0.023051		AT1G58390	1.14909	-1.31056	AT1G58390		-5.50081	-2.45964	down
AT1G58400	7.75327	0.0427485		AT1G58400	3.37392	-4.21494	AT1G58400		-192.52	-7.58887	down
AT1G58561	1.12538	0		AT1G58561	3.32598	-3.29891	AT1G58561		-98.6938	-6.62489	down
AT1G58590	10.3344	0.0197097		AT1G58590	3.76584	-3.66986	AT1G58590		-173.128	-7.43569	down
AT1G58602	48.4728	1.28135		AT1G58602	2.58653	-2.58989	AT1G58602		-36.1626	-5.17643	down
AT1G58643	0.11027	0.00753387		AT1G58643	0.92403	-0.672909	AT1G58643		-3.02501	-1.59694	down
AT1G58684	49.1253	10.6678		AT1G58684	1.07617	-1.06022	AT1G58684		-4.3966	-2.13639	down
AT1G58725	0.00544486	0.205922		AT1G58725	-1.02759	1.08876	AT1G58725		4.33597	2.11635	up
AT1G58807	27.9515	1.73866		AT1G58807	1.93367	-2.00845	AT1G58807		-15.3708	-3.94212	down
AT1G58848	22.1682	2.1367		AT1G58848	1.64414	-1.66456	AT1G58848		-9.90875	-3.3087	down
AT1G58889	0.354477	0.00758178		AT1G58889	2.38859	-2.49437	AT1G58889		-29.5065	-4.88296	down
AT1G58936	0.112597	0.00753387		AT1G58936	0.924912	-0.702625	AT1G58936		-3.08985	-1.62754	down
AT1G58983	49.2673	10.6719		AT1G58983	1.07689	-1.06314	AT1G58983		-4.40773	-2.14004	down
AT1G59030	0.00610802	0.206212		AT1G59030	-0.920597	1.03304	AT1G59030		3.8735	1.95364	up
AT1G59124	28.2856	1.77987		AT1G59124	1.93042	-1.99471	AT1G59124		-15.1908	-3.92513	down
AT1G59218	22.3908	2.13395		AT1G59218	1.66104	-1.66366	AT1G59218		-10.0192	-3.3247	down
AT1G59265	0.318872	0.0078232		AT1G59265	2.27651	-2.40974	AT1G59265		-25.7456	-4.68625	down
AT1G59312	0.11147	0.00753387		AT1G59312	0.913688	-0.702625	AT1G59312		-3.0659	-1.61631	down
AT1G59359	50.5511	10.9185		AT1G59359	1.07858	-1.06561	AT1G59359		-4.42042	-2.14418	down
AT1G59406	0.00544486	0.205922		AT1G59406	-1.02759	1.08876	AT1G59406		4.33597	2.11635	up
AT1G59620	3.74493	9.00212		AT1G59620	-0.662483	0.670007	CW9		2.51837	1.33249	up
AT1G59670	0.0552077	0.698871		AT1G59670	-1.80751	1.19857	ATGSTU15		8.03382	3.00609	up
AT1G59780	1.36436	0.250098		AT1G59780	1.15815	-1.22199	AT1G59780		-5.20587	-2.38014	down
AT1G59865	0.531581	0.206691		AT1G59865	0.516141	-1.00258	AT1G59865		-2.86537	-1.51872	down
AT1G59870	225.205	57.4092		AT1G59870	1.00347	-0.897269	PDR8		-3.73405	-1.90074	down
AT1G59960	34.0936	5.53818		AT1G59960	1.2783	-1.27676	AT1G59960		-5.8769	-2.55506	down
AT1G59970	6.2983	2.46871		AT1G59970	0.621223	-0.669415	AT1G59970		-2.44636	-1.29064	down
AT1G60020	0.0156562	0.556911		AT1G60020	-3.07616	1.86579	AT1G60020		30.738	4.94195	up
AT1G60050	1.1782	0.26191		AT1G60050	0.964178	-1.20363	AT1G60050		-4.49339	-2.1678	down
AT1G60090	0.0909462	0.305636		AT1G60090	-0.814138	0.986841	BGLU4		3.48457	1.80098	up
AT1G60095	1.7201	0.297932		AT1G60095	1.05708	-1.53562	AT1G60095		-6.03228	-2.5927	down
AT1G60110	6.47556	0.212805		AT1G60110	2.29572	-2.65501	AT1G60110		-30.9256	-4.95073	down
AT1G60130	5.79589	0.296981		AT1G60130	1.96628	-2.3123	AT1G60130		-19.4081	-4.27858	down
AT1G60150	0	0.649095		AT1G60150	-0.363366	1.99503	AT1G60150		5.12801	2.3584	up
AT1G60190	0.275993	4.59865		AT1G60190	-1.7993	2.22779	AT1G60190		16.3033	4.02709	up
AT1G60500	0.127506	0.0421761		AT1G60500	0.427305	-1.11109	DRP4C		-2.90472	-1.5384	down
AT1G60505	2.41164	0.00832341		AT1G60505	3.30882	-3.51832	AT1G60505		-113.546	-6.82714	down
AT1G60510	2.48015	0.00934577		AT1G60510	3.23414	-3.46669	DRP4D		-104.028	-6.70083	down
AT1G60560	3.54948	14.7677		AT1G60560	-1.12888	0.996628	AT1G60560		4.36358	2.12551	up
AT1G60590	1.01068	4.60491		AT1G60590	-1.18943	1.07651	AT1G60590		4.80967	2.26594	up
AT1G60600	14.5294	6.84145		AT1G60600	0.536298	-0.483659	ABC4		-2.02786	-1.01996	down
AT1G60730	76.3414	19.7848		AT1G60730	0.934312	-0.946836	AT1G60730		-3.68368	-1.88115	down
AT1G60740	114.894	38.0159		AT1G60740	0.831593	-0.662446	AT1G60740		-2.81677	-1.49404	down
AT1G60750	7.05007	0.382485		AT1G60750	1.79248	-2.45278	AT1G60750		-18.965	-4.24527	down
AT1G60760	0	0.281315		AT1G60760	0	1.25826	AT1G60760		2.39207	1.25826	up
AT1G61120	0.0675528	0.0113905		AT1G61120	1.07488	-0.757655	GES		-3.56161	-1.83253	down
AT1G61160	0.621612	1.74446		AT1G61160	-0.978729	0.616312	AT1G61160		3.02103	1.59504	up
AT1G61165	0.0617304	1.51693		AT1G61165	-0.296295	1.21986	AT1G61165		2.86028	1.51616	up
AT1G61200	0	6.50212		AT1G61200	-2.10876	2.64794	AT1G61200		27.034	4.7567	up
AT1G61255	8.62673	3.66053		AT1G61255	0.48388	-0.713339	AT1G61255		-2.29297	-1.19722	down
AT1G61260	4.68043	12.373		AT1G61260	-0.58641	0.857458	AT1G61260		2.72049	1.44387	up
AT1G61270	0	0.232775		AT1G61270	-1.12538	1.49065	AT1G61270		6.13061	2.61603	up
AT1G61275	1.21566	0.280434		AT1G61275	1.32362	-0.403587	U12		-3.31087	-1.72721	down
AT1G61280	3.55365	1.12346		AT1G61280	0.796296	-0.799078	AT1G61280		-3.02173	-1.59537	down
AT1G61360	25.0257	3.36187		AT1G61360	1.47266	-1.35284	AT1G61360		-7.08859	-2.8255	down
AT1G61370	7.49465	2.62342		AT1G61370	0.712176	-0.739019	AT1G61370		-2.73435	-1.4512	down
AT1G61380	20.6772	5.32713		AT1G61380	0.967411	-0.923889	SD1-29		-3.7097	-1.8913	down
AT1G61390	0.871472	0.330713		AT1G61390	0.739292	-0.583091	AT1G61390		-2.50079	-1.32238	down
AT1G61400	1.26633	0.495541		AT1G61400	0.59703	-0.695914	AT1G61400		-2.45028	-1.29294	down
AT1G61415	1.24113	0.359506		AT1G61415	0.88678	-0.815705	AT1G61415		-3.25461	-1.70249	down
AT1G61420	3.4113	1.10823		AT1G61420	0.935874	-0.594621	AT1G61420		-2.88885	-1.5305	down
AT1G61430	4.71525	1.39417		AT1G61430	0.829324	-0.863258	AT1G61430		-3.23235	-1.69258	down
AT1G61440	0.429246	0.110512		AT1G61440	0.700985	-1.29438	AT1G61440		-3.98717	-1.99536	down
AT1G61450	4.43195	1.32908		AT1G61450	0.84334	-0.815974	AT1G61450		-3.15866	-1.65931	down
AT1G61475	0.256167	0.0160844		AT1G61475	1.14916	-0.403837	AT1G61475		-2.93426	-1.553	down
AT1G61490	1.50906	0.634605		AT1G61490	0.66347	-0.502348	AT1G61490		-2.2436	-1.16582	down
AT1G61550	0.404488	0.143586		AT1G61550	0.671636	-0.779901	AT1G61550		-2.73499	-1.45154	down
AT1G61560	18.0358	4.50064		AT1G61560	1.02554	-0.904536	ATMLO6		-3.81075	-1.93007	down
AT1G61580	15.0262	6.09518		AT1G61580	0.660536	-0.570114	ARP2		-2.34673	-1.23065	down
AT1G61610	0.0918588	0.019014		AT1G61610	0.687334	-1.13609	AT1G61610		-3.5392	-1.82342	down
AT1G61710	0.054171	0.208325		AT1G61710	-1.06551	0.937902	AT1G61710		4.00948	2.00341	up
AT1G61800	0.146447	0.374508		AT1G61800	-0.830558	0.636562	GPT2		2.76469	1.46712	up
AT1G61810	2.36492	12.795		AT1G61810	-1.38287	1.14366	BGLU45		5.76184	2.52653	up
AT1G61890	12.78	31.2331		AT1G61890	-0.610894	0.73726	AT1G61890		2.54586	1.34815	up
AT1G62085	3.71461	1.04317		AT1G62085	0.828539	-0.938103	AT1G62085		-3.40261	-1.76664	down
AT1G62090	0.0427989	0		AT1G62090	1.30721	-0.441545	AT1G62090		-3.36067	-1.74875	down
AT1G62190	0.143355	0.755446		AT1G62190	-1.41359	1.09633	AT1G62190		5.69588	2.50992	up
AT1G62240	0.241823	1.44592		AT1G62240	-1.67994	1.12156	AT1G62240		6.97167	2.8015	up
AT1G62250	11.0515	28.5491		AT1G62250	-0.822613	0.623752	AT1G62250		2.72521	1.44637	up
AT1G62260	1.62916	0.618164		AT1G62260	0.617967	-0.722086	MEF9		-2.53161	-1.34005	down
AT1G62262	0.0316754	0.316066		AT1G62262	-1.46302	1.21414	SLAH4		6.39593	2.67715	up
AT1G62280	0.887708	2.34239		AT1G62280	-0.935687	0.655156	SLAH1		3.01225	1.59084	up
AT1G62300	28.5221	12.4368		AT1G62300	0.620136	-0.509431	WRKY6		-2.18793	-1.12957	down
AT1G62350	2.0154	0.902241		AT1G62350	0.537967	-0.563142	AT1G62350		-2.14519	-1.10111	down
AT1G62500	8.8765	3.89461		AT1G62500	0.619142	-0.494508	AT1G62500		-2.16392	-1.11365	down
AT1G62510	85.8409	186.574		AT1G62510	-0.754988	0.455739	AT1G62510		2.31454	1.21073	up
AT1G62530	0.308809	0.0234491		AT1G62530	1.67433	-0.98897	AT1G62530		-6.3348	-2.6633	down
AT1G62570	19.8255	42.9538		AT1G62570	-0.612366	0.571729	FMO GS-OX4		2.27221	1.18409	up
AT1G62580	1.06251	0.0742315		AT1G62580	1.65845	-2.29282	AT1G62580		-15.4685	-3.95127	down
AT1G62590	2.65935	0.652344		AT1G62590	0.943667	-1.02581	AT1G62590		-3.91625	-1.96947	down
AT1G62710	1.63734	5.89063		AT1G62710	-0.868729	1.02863	BETA-VPE		3.72529	1.89735	up
AT1G62760	2.89852	0.128071		AT1G62760	2.2442	-2.18536	AT1G62760		-21.5493	-4.42957	down
AT1G62766	0.3213	0		AT1G62766	1.97992	-1.79513	AT1G62766		-13.69	-3.77505	down
AT1G62900	0.610721	0.16187		AT1G62900	0.663179	-1.32269	AT1G62900		-3.96102	-1.98587	down
AT1G62930	4.68313	2.10783		AT1G62930	0.52186	-0.565435	AT1G62930		-2.12475	-1.0873	down
AT1G63040	0.357504	0.0502427		AT1G63040	1.27808	-0.922208	AT1G63040		-4.5957	-2.20028	down
AT1G63050	4.81407	11.9102		AT1G63050	-0.708524	0.666249	AT1G63050		2.59327	1.37477	up
AT1G63140	0.518455	0.146513		AT1G63140	1.02719	-0.715117	AT1G63140		-3.3457	-1.74231	down
AT1G63150	2.68696	1.2236		AT1G63150	0.498043	-0.570572	AT1G63150		-2.09742	-1.06862	down
AT1G63230	1.54182	0.453684		AT1G63230	0.724382	-1.01842	AT1G63230		-3.34684	-1.7428	down
AT1G63245	7.27493	2.21768		AT1G63245	0.872611	-0.760592	CLE14		-3.10201	-1.6332	down
AT1G63310	4.59836	8.99		AT1G63310	-0.439275	0.587978	AT1G63310		2.03814	1.02725	up
AT1G63320	1.045	2.0349		AT1G63320	-0.462033	0.562304	AT1G63320		2.03402	1.02434	up
AT1G63330	1.77377	0.833543		AT1G63330	0.543737	-0.479468	AT1G63330		-2.03243	-1.0232	down
AT1G63350	7.28263	0.0431067		AT1G63350	3.57647	-3.7705	AT1G63350		-162.802	-7.34697	down
AT1G63360	9.5784	1.6508		AT1G63360	1.20354	-1.26967	AT1G63360		-5.5528	-2.47322	down
AT1G63390	2.7174	16.3336		AT1G63390	-1.45086	1.22097	AT1G63390		6.37237	2.67183	up
AT1G63420	9.45829	2.83445		AT1G63420	0.734661	-0.947755	AT1G63420		-3.20965	-1.68242	down
AT1G63530	1.09724	0.374651		AT1G63530	0.797669	-0.68584	AT1G63530		-2.79628	-1.48351	down
AT1G63540	0.0257656	1.79791		AT1G63540	-3.25055	2.37988	AT1G63540		49.5366	5.63042	up
AT1G63560	1.14441	0.0151524		AT1G63560	2.36015	-2.28992	AT1G63560		-25.108	-4.65008	down
AT1G63570	0.0188845	0.197494		AT1G63570	-0.0708853	1.3712	AT1G63570		2.71713	1.44209	up
AT1G63580	1.55628	0.605293		AT1G63580	0.788477	-0.453423	AT1G63580		-2.3651	-1.2419	down
AT1G63590	0.622994	0.0595865		AT1G63590	1.35129	-1.56695	AT1G63590		-7.55926	-2.91825	down
AT1G63600	0.864654	1.58729		AT1G63600	-0.672009	0.369488	AT1G63600		2.05836	1.0415	up
AT1G63750	10.3034	3.65067		AT1G63750	0.787437	-0.63657	AT1G63750		-2.6833	-1.42401	down
AT1G63800	112.88	13.5623		AT1G63800	1.50838	-1.48123	UBC5		-7.9426	-2.98961	down
AT1G63820	0.804843	1.82167		AT1G63820	-0.618334	0.627345	AT1G63820		2.3713	1.24568	up
AT1G63860	10.7679	4.21859		AT1G63860	0.668948	-0.618476	AT1G63860		-2.44092	-1.28742	down
AT1G63880	25.2716	0.0952562		AT1G63880	3.76139	-4.33116	AT1G63880		-272.961	-8.09255	down
AT1G63910	0.262559	0.0259373		AT1G63910	1.59518	-1.09202	MYB103		-6.44064	-2.6872	down
AT1G64100	0.782763	0.331033		AT1G64100	0.732298	-0.425102	AT1G64100		-2.23055	-1.1574	down
AT1G64105	3.82666	1.57257		AT1G64105	0.662102	-0.55162	ANAC027		-2.31935	-1.21372	down
AT1G64110	1.10617	2.98465		AT1G64110	-0.756447	0.744541	AT1G64110		2.83036	1.50099	up
AT1G64160	1.26564	0.580404		AT1G64160	0.409003	-0.86352	AT1G64160		-2.41584	-1.27252	down
AT1G64170	10.0992	0.624948		AT1G64170	1.85885	-2.17277	ATCHX16		-16.3545	-4.03161	down
AT1G64240	0.0537275	0.598358		AT1G64240	-1.81194	1.77324	AT1G64240		12.0018	3.58517	up
AT1G64250	0.239786	0.6302		AT1G64250	-0.801059	0.69667	AT1G64250		2.82398	1.49773	up
AT1G64260	0.126265	0.0230123		AT1G64260	1.20743	-0.662386	AT1G64260		-3.65486	-1.86981	down
AT1G64400	40.1412	4.83831		AT1G64400	1.53084	-1.45123	LACS3		-7.90121	-2.98207	down
AT1G64405	3.08518	1.13286		AT1G64405	0.64783	-0.742367	AT1G64405		-2.62114	-1.3902	down
AT1G64430	29.7791	77.425		AT1G64430	-0.709976	0.734753	AT1G64430		2.72212	1.44473	up
AT1G64480	0.293746	8.2932		AT1G64480	-2.6084	2.35875	CBL8		31.2796	4.96715	up
AT1G64563	1.52045	0.559351		AT1G64563	0.717683	-0.64623	AT1G64563		-2.57382	-1.36391	down
AT1G64618	0.102123	0.399202		AT1G64618	-0.239842	1.02194	AT1G64618		2.39791	1.26178	up
AT1G64620	2.3317	5.60986		AT1G64620	-0.633388	0.694078	AT1G64620		2.50961	1.32747	up
AT1G64625	0.462523	1.33318		AT1G64625	-1.07712	0.576632	AT1G64625		3.14652	1.65376	up
AT1G64640	45.2623	90.7598		AT1G64640	-0.560058	0.520589	ENODL8		2.11498	1.08065	up
AT1G64660	86.4839	172.727		AT1G64660	-0.533619	0.530917	ATMGL		2.0915	1.06454	up
AT1G64670	8.53325	23.5333		AT1G64670	-0.789281	0.745355	BDG1		2.89715	1.53464	up
AT1G64700	1.02889	0.508705		AT1G64700	0.326715	-0.705151	AT1G64700		-2.04467	-1.03187	down
AT1G64780	7.21849	2.55544		AT1G64780	0.744168	-0.683851	AMT1;2		-2.69077	-1.42802	down
AT1G64820	0.0773285	1.05772		AT1G64820	-2.70237	1.52015	AT1G64820		18.6684	4.22252	up
AT1G64890	1.10456	2.26315		AT1G64890	-0.605178	0.512359	AT1G64890		2.16976	1.11754	up
AT1G64900	13.2899	28.2398		AT1G64900	-0.58363	0.570098	CYP89A2		2.22488	1.15373	up
AT1G64920	1.21835	2.32493		AT1G64920	-0.65956	0.395473	AT1G64920		2.07777	1.05503	up
AT1G64930	0.947876	1.83429		AT1G64930	-0.60825	0.425429	CYP89A7		2.04724	1.03368	up
AT1G65040	30.8993	12.5074		AT1G65040	0.631094	-0.606183	AT1G65040		-2.35753	-1.23728	down
AT1G65090	0.0105654	0.281274		AT1G65090	-1.07089	1.86214	AT1G65090		7.6371	2.93303	up
AT1G65130	0.0933356	0.255867		AT1G65130	-0.986256	0.607924	AT1G65130		3.01923	1.59418	up
AT1G65180	1.47778	6.5001		AT1G65180	-1.11219	1.09332	AT1G65180		4.61239	2.20551	up
AT1G65190	17.591	4.60736		AT1G65190	0.905938	-0.96388	AT1G65190		-3.65487	-1.86982	down
AT1G65200	0.0149263	0.608462		AT1G65200	-2.54208	2.77375	AT1G65200		39.8311	5.31582	up
AT1G65250	2.17932	4.48397		AT1G65250	-0.54627	0.561901	AT1G65250		2.15572	1.10817	up
AT1G65330	0	0.639353		AT1G65330	-1.55723	1.85888	PHE1		10.6746	3.41611	up
AT1G65350	0.121733	12.4085		AT1G65350	-3.77627	2.96515	UBQ13		106.997	6.74143	up
AT1G65370	24.454	0.565394		AT1G65370	2.64911	-2.73716	AT1G65370		-41.8243	-5.38627	down
AT1G65390	17.0939	1.16068		AT1G65390	1.73216	-2.13912	ATPP2-A5		-14.6342	-3.87127	down
AT1G65450	0.766902	0.0362858		AT1G65450	1.67041	-2.55947	AT1G65450		-18.7639	-4.22989	down
AT1G65481	5.73041	0.143739		AT1G65481	2.40719	-2.6321	AT1G65481		-32.8835	-5.03929	down
AT1G65484	4.32286	0.212774		AT1G65484	2.02585	-2.25774	AT1G65484		-19.4756	-4.2836	down
AT1G65485	5.16375	0.00359474		AT1G65485	3.40625	-3.15171	AT1G65485		-94.22	-6.55796	down
AT1G65486	33.5352	6.29968		AT1G65486	1.27258	-1.06548	AT1G65486		-5.0562	-2.33805	down
AT1G65500	54.5629	2.86636		AT1G65500	2.1379	-2.04321	AT1G65500		-18.1402	-4.18112	down
AT1G65570	4.35597	1.68724		AT1G65570	0.691126	-0.607113	AT1G65570		-2.45929	-1.29824	down
AT1G65690	45.2738	14.7413		AT1G65690	0.798662	-0.75336	AT1G65690		-2.93228	-1.55202	down
AT1G65710	1.23284	0.576684		AT1G65710	0.474949	-0.552303	AT1G65710		-2.03814	-1.02725	down
AT1G65800	5.44626	1.46166		AT1G65800	0.842175	-1.00042	ARK2		-3.58655	-1.8426	down
AT1G65845	315.824	80.6124		AT1G65845	1.056	-0.838755	AT1G65845		-3.71858	-1.89475	down
AT1G65860	0.64099	0.210825		AT1G65860	0.608661	-1.03635	FMO GS-OX1		-3.12751	-1.64501	down
AT1G65870	3.10686	0.523285		AT1G65870	1.07432	-1.52353	AT1G65870		-6.05381	-2.59784	down
AT1G65970	984.646	332.413		AT1G65970	0.798086	-0.688981	TPX2		-2.80319	-1.48707	down
AT1G65985	12.3444	5.2732		AT1G65985	0.584983	-0.571199	AT1G65985		-2.22867	-1.15618	down
AT1G66020	0.155442	1.65338		AT1G66020	-1.69894	1.77442	AT1G66020		11.1068	3.47337	up
AT1G66090	4.55736	0.240657		AT1G66090	2.00535	-2.18982	AT1G66090		-18.3177	-4.19517	down
AT1G66100	20.7852	0.0489925		AT1G66100	4.17199	-3.79156	AT1G66100		-249.614	-7.96356	down
AT1G66110	0.167292	0.0148135		AT1G66110	1.096	-0.506871	AT1G66110		-3.03747	-1.60287	down
AT1G66173	1.39881	3.9942		AT1G66173	-0.697765	0.875234	AT1G66173		2.97523	1.573	up
AT1G66350	2.89384	5.70479		AT1G66350	-0.554409	0.491058	RGL		2.06403	1.04547	up
AT1G66460	0.599434	0.18325		AT1G66460	0.944272	-0.721579	AT1G66460		-3.17301	-1.66585	down
AT1G66470	2.34497	1.07002		AT1G66470	0.618334	-0.435355	RHD6		-2.07583	-1.05369	down
AT1G66540	1.13678	0.111473		AT1G66540	1.41884	-2.02328	AT1G66540		-10.8688	-3.44212	down
AT1G66570	0.120573	0.0111318		AT1G66570	1.39201	-0.0236284	SUC7		-2.66778	-1.41564	down
AT1G66600	0.923433	0.0625407		AT1G66600	1.92827	-1.82589	WRKY63		-13.4932	-3.75416	down
AT1G66620	2.56862	0.575696		AT1G66620	1.07688	-1.01285	AT1G66620		-4.25669	-2.08973	down
AT1G66650	0.538202	0.0197735		AT1G66650	1.69705	-1.56328	AT1G66650		-9.58202	-3.26033	down
AT1G66690	1.68299	0.76439		AT1G66690	0.694203	-0.339139	AT1G66690		-2.04676	-1.03334	down
AT1G66700	40.0498	1.47674		AT1G66700	2.3718	-2.34416	PXMT1		-26.2812	-4.71596	down
AT1G66725	14.5418	1.74101		AT1G66725	1.3171	-1.7126	MIR163		-8.16643	-3.0297	down
AT1G66800	4.66045	13.5897		AT1G66800	-0.801528	0.809155	AT1G66800		3.05396	1.61068	up
AT1G66870	0.213637	0.000646498		AT1G66870	1.83618	-0.432695	AT1G66870		-4.81946	-2.26887	down
AT1G66880	11.4524	4.23709		AT1G66880	0.642696	-0.732604	AT1G66880		-2.59422	-1.3753	down
AT1G66910	6.21743	1.62283		AT1G66910	0.862241	-1.02096	AT1G66910		-3.68892	-1.8832	down
AT1G66920	18.241	1.73645		AT1G66920	1.69568	-1.63252	AT1G66920		-10.0436	-3.3282	down
AT1G66930	1.20249	0.307892		AT1G66930	1.03698	-0.841252	AT1G66930		-3.67625	-1.87824	down
AT1G66950	0.27858	0.0191437		AT1G66950	1.95715	-1.85755	PDR11		-14.0714	-3.8147	down
AT1G66960	0.198486	0.0148357		AT1G66960	1.16602	-1.72994	AT1G66960		-7.44344	-2.89597	down
AT1G66990	0.557474	5.89793		AT1G66990	-1.80703	1.68101	AT1G66990		11.2203	3.48804	up
AT1G67000	0.873622	0.1107		AT1G67000	1.55649	-1.36187	AT1G67000		-7.55986	-2.91836	down
AT1G67010	0	0.126548		AT1G67010	0	1.20101	AT1G67010		2.29901	1.20101	up
AT1G67020	0.0836408	0		AT1G67020	1.48803	0	AT1G67020		-2.80506	-1.48803	down
AT1G67025	0.0698324	0.00230303		AT1G67025	0.946452	-0.149175	AT1G67025		-2.13706	-1.09563	down
AT1G67070	9.32434	4.26976		AT1G67070	0.572532	-0.476325	DIN9		-2.06889	-1.04886	down
AT1G67100	0.13539	1.03013		AT1G67100	-1.88388	1.30363	LBD40		9.11035	3.18751	up
AT1G67105	16.4171	5.46173		AT1G67105	0.812351	-0.705222	AT1G67105		-2.86309	-1.51757	down
AT1G67110	1.53019	0.489791		AT1G67110	0.798317	-0.778828	CYP735A2		-2.98379	-1.57714	down
AT1G67148	27.0101	9.84741		AT1G67148	0.75891	-0.607993	AT1G67148		-2.57916	-1.3669	down
AT1G67265	5.97178	25.3463		AT1G67265	-1.22771	0.991509	RTFL21		4.65642	2.21922	up
AT1G67270	2.22451	0		AT1G67270	3.3286	-2.87552	AT1G67270		-73.727	-6.20412	down
AT1G67360	3.89434	10.8231		AT1G67360	-0.76724	0.773382	AT1G67360		2.9092	1.54062	up
AT1G67460	0.531587	4.84826		AT1G67460	-1.77911	1.50093	AT1G67460		9.71384	3.28004	up
AT1G67470	10.8999	4.75157		AT1G67470	0.626782	-0.502562	AT1G67470		-2.18759	-1.12934	down
AT1G67520	9.09724	1.39517		AT1G67520	1.31686	-1.32885	AT1G67520		-6.25804	-2.64571	down
AT1G67550	8.67758	3.09442		AT1G67550	0.709715	-0.713666	URE		-2.68213	-1.42338	down
AT1G67610	0.0551391	0.248094		AT1G67610	-1.3248	0.905937	AT1G67610		4.69375	2.23074	up
AT1G67650	3.53543	8.32248		AT1G67650	-0.646871	0.65563	AT1G67650		2.46656	1.3025	up
AT1G67750	3.50284	6.51536		AT1G67750	-0.58229	0.41845	AT1G67750		2.00103	1.00074	up
AT1G67780	1.23694	0.471735		AT1G67780	0.602276	-0.721394	AT1G67780		-2.50302	-1.32367	down
AT1G67810	14.8585	6.20565		AT1G67810	0.615046	-0.575438	SUFE2		-2.28229	-1.19048	down
AT1G67856	0.315684	0.866425		AT1G67856	-0.965609	0.688258	AT1G67856		3.14676	1.65387	up
AT1G67860	35.4523	5.9457		AT1G67860	1.42328	-1.06063	AT1G67860		-5.59414	-2.48392	down
AT1G67865	14.9798	0.505729		AT1G67865	2.35457	-2.49151	AT1G67865		-28.7618	-4.84608	down
AT1G67980	29.9422	0.406507		AT1G67980	3.08337	-3.0877	CCOAMT		-72.0571	-6.17107	down
AT1G68110	7.05166	17.5634		AT1G68110	-0.701821	0.67949	AT1G68110		2.60505	1.38131	up
AT1G68250	0.0600322	7.51191		AT1G68250	-0.573175	4.78986	AT1G68250		41.1562	5.36304	up
AT1G68450	5.30674	1.58008		AT1G68450	0.936259	-0.730537	AT1G68450		-3.17509	-1.6668	down
AT1G68460	0.354756	0.157558		AT1G68460	0.651188	-0.432879	ATIPT1		-2.12	-1.08407	down
AT1G68470	0.910709	0.4339		AT1G68470	0.467805	-0.565341	AT1G68470		-2.04648	-1.03315	down
AT1G68585	8.0349	2.32866		AT1G68585	0.863394	-0.855218	AT1G68585		-3.2912	-1.71861	down
AT1G68630	0.40772	0.125573		AT1G68630	0.772337	-0.930969	AT1G68630		-3.25646	-1.70331	down
AT1G68740	6.5815	1.9615		AT1G68740	0.732022	-0.963555	PHO1;H1		-3.23906	-1.69558	down
AT1G68750	0.0211131	0.232456		AT1G68750	-1.61421	1.82737	ATPPC4		10.8648	3.44159	up
AT1G68765	0.966705	0.140535		AT1G68765	0.977503	-1.46478	IDA		-5.43503	-2.44229	down
AT1G68800	0.289105	0.824134		AT1G68800	-0.740904	0.817085	BRC2		2.94443	1.55799	up
AT1G68840	131.976	51.2951		AT1G68840	0.617732	-0.68993	TEM2		-2.4754	-1.30766	down
AT1G68872	6.12681	2.02121		AT1G68872	0.747024	-0.787024	AT1G68872		-2.89597	-1.53405	down
AT1G68945	46.5609	3.56759		AT1G68945	1.75868	-1.88507	AT1G68945		-12.4991	-3.64375	down
AT1G69050	4.58597	0.873736		AT1G69050	1.18825	-1.13071	AT1G69050		-4.98972	-2.31896	down
AT1G69230	1.2772	4.41952		AT1G69230	-1.04643	0.854263	SP1L2		3.73392	1.90069	up
AT1G69260	8.83497	21.3471		AT1G69260	-0.650711	0.687648	AFP1		2.52864	1.33836	up
AT1G69295	16.3317	34.4243		AT1G69295	-0.544569	0.595717	PDCB4		2.20425	1.14029	up
AT1G69400	2.13917	0.796721		AT1G69400	0.57415	-0.835212	AT1G69400		-2.6562	-1.40936	down
AT1G69420	20.5781	78.861		AT1G69420	-1.05242	0.955201	AT1G69420		4.0212	2.00762	up
AT1G69430	0.532921	0.139939		AT1G69430	0.824081	-1.16363	AT1G69430		-3.96608	-1.98772	down
AT1G69440	1.17497	3.58571		AT1G69440	-0.844501	0.828103	AGO7		3.18789	1.6726	up
AT1G69450	40.5494	16.9353		AT1G69450	0.579526	-0.613804	AT1G69450		-2.2868	-1.19333	down
AT1G69520	19.9525	2.52818		AT1G69520	1.33487	-1.63602	AT1G69520		-7.84018	-2.97089	down
AT1G69530	226.879	48.4342		AT1G69530	1.09579	-1.06444	EXP1		-4.46988	-2.16024	down
AT1G69540	0.242618	0		AT1G69540	1.6377	-1.10251	AGL94		-6.68169	-2.74021	down
AT1G69543	2.17224	0		AT1G69543	2.02005	-1.81899	AT1G69543		-14.3108	-3.83904	down
AT1G69587	5.07748	10.2461		AT1G69587	-0.541576	0.537981	AT1G69587		2.11339	1.07956	up
AT1G69600	6.4698	16.8602		AT1G69600	-0.86674	0.608055	ZHD11		2.77944	1.4748	up
AT1G69630	0.0727105	0.397184		AT1G69630	-1.2363	1.29343	AT1G69630		5.77465	2.52973	up
AT1G69710	0.226417	0.505441		AT1G69710	-0.698807	0.553078	AT1G69710		2.38152	1.25189	up
AT1G69730	6.32741	1.66411		AT1G69730	0.838999	-1.04123	AT1G69730		-3.68133	-1.88023	down
AT1G69750	24.4375	50.1381		AT1G69750	-0.593916	0.516562	COX19-2		2.15917	1.11048	up
AT1G69770	6.33087	2.26083		AT1G69770	0.721508	-0.694874	CMT3		-2.66915	-1.41638	down
AT1G69790	2.30804	4.74254		AT1G69790	-0.64184	0.505253	AT1G69790		2.21467	1.14709	up
AT1G69840	17.6742	42.2021		AT1G69840	-0.707389	0.618506	AT1G69840		2.50688	1.32589	up
AT1G69920	16.6216	0.218123		AT1G69920	2.78847	-3.72191	ATGSTU12		-91.163	-6.51038	down
AT1G69930	5.91007	0.528707		AT1G69930	1.66211	-1.7866	ATGSTU11		-10.9186	-3.44872	down
AT1G70020	0.648827	0		AT1G70020	1.83389	-1.60251	AT1G70020		-10.8258	-3.4364	down
AT1G70080	0.10247	1.87925		AT1G70080	-2.61425	1.78193	AT1G70080		21.0563	4.39618	up
AT1G70140	10.1344	3.00377		AT1G70140	0.854686	-0.83407	FH8		-3.22379	-1.68876	down
AT1G70210	6.85563	17.7304		AT1G70210	-0.794039	0.649787	CYCD1;1		2.72041	1.44383	up
AT1G70250	10.8731	5.14415		AT1G70250	0.485525	-0.529017	AT1G70250		-2.02026	-1.01454	down
AT1G70270	0	0.433475		AT1G70270	-0.425861	1.41949	AT1G70270		3.59339	1.84535	up
AT1G70390	0.634379	0.0648367		AT1G70390	1.23934	-1.7907	AT1G70390		-8.16833	-3.03004	down
AT1G70520	41.8563	12.7885		AT1G70520	0.835217	-0.810386	CRK2		-3.12879	-1.6456	down
AT1G70810	27.5974	4.52721		AT1G70810	1.28698	-1.25202	AT1G70810		-5.81187	-2.539	down
AT1G70820	1.797	3.95609		AT1G70820	-0.710133	0.509535	AT1G70820		2.32893	1.21967	up
AT1G70840	0.0700131	7.20106		AT1G70840	-3.41872	3.15705	MLP31		95.3909	6.57578	up
AT1G70850	288.63	736.196		AT1G70850	-0.745409	0.673097	MLP34		2.67308	1.41851	up
AT1G70860	1.95255	4.63222		AT1G70860	-0.870393	0.532455	AT1G70860		2.64423	1.40285	up
AT1G70880	3.49324	21.2715		AT1G70880	-1.45449	1.22903	AT1G70880		6.42422	2.68352	up
AT1G70885	3.4722	0		AT1G70885	2.36306	-1.97014	AT1G70885		-20.1569	-4.3332	down
AT1G70940	65.1512	136.176		AT1G70940	-0.538358	0.590093	PIN3		2.18624	1.12845	up
AT1G70985	2.41426	20.4026		AT1G70985	-1.66034	1.51595	AT1G70985		9.03976	3.17628	up
AT1G71140	3.56427	0.962684		AT1G71140	0.96044	-0.852301	AT1G71140		-3.51309	-1.81274	down
AT1G71400	14.243	2.97317		AT1G71400	1.00815	-1.19703	AtRLP12		-4.61132	-2.20518	down
AT1G71520	0.696132	0.119283		AT1G71520	1.35778	-1.07869	AT1G71520		-5.41317	-2.43647	down
AT1G71760	0.696147	0.325853		AT1G71760	0.427907	-0.621686	AT1G71760		-2.06995	-1.04959	down
AT1G71890	1.26921	0.324386		AT1G71890	0.90177	-1.0357	SUC5		-3.83033	-1.93747	down
AT1G71910	1.61529	3.40019		AT1G71910	-0.594002	0.558662	AT1G71910		2.22324	1.15266	up
AT1G71930	0.325925	0.824394		AT1G71930	-0.920849	0.518477	ANAC030		2.71194	1.43933	up
AT1G71990	4.89147	21.1381		AT1G71990	-1.07301	1.10391	ATFUT13		4.52187	2.17692	up
AT1G72000	0.398377	0.0130505		AT1G72000	1.76985	-1.66087	AT1G72000		-10.7832	-3.43072	down
AT1G72030	13.9051	57.5212		AT1G72030	-1.08839	1.03016	AT1G72030		4.34258	2.11855	up
AT1G72060	264.527	4.89568		AT1G72060	2.8454	-2.84586	AT1G72060		-51.6705	-5.69127	down
AT1G72070	54.9402	4.80572		AT1G72070	1.73831	-1.70701	AT1G72070		-10.8929	-3.44532	down
AT1G72100	0.0202049	0.613311		AT1G72100	-1.86566	2.40977	AT1G72100		19.3657	4.27543	up
AT1G72150	293.58	570.154		AT1G72150	-0.561035	0.468729	PATL1		2.04169	1.02976	up
AT1G72180	15.253	30.515		AT1G72180	-0.616596	0.455069	AT1G72180		2.10186	1.07167	up
AT1G72230	4.97808	20.0218		AT1G72230	-1.05117	1.02443	AT1G72230		4.21519	2.0756	up
AT1G72240	1.20902	5.69615		AT1G72240	-0.163873	1.71282	AT1G72240		3.67231	1.87669	up
AT1G72280	4.05246	1.60046		AT1G72280	0.561967	-0.721623	AERO1		-2.43444	-1.28359	down
AT1G72360	9.79133	4.14106		AT1G72360	0.610652	-0.564735	HRE1		-2.25853	-1.17539	down
AT1G72416	6.31172	2.72123		AT1G72416	0.480205	-0.685683	AT1G72416		-2.24371	-1.16589	down
AT1G72520	1.42779	0.581883		AT1G72520	0.484533	-0.798523	LOX4		-2.43354	-1.28306	down
AT1G72590	0.140241	0.669525		AT1G72590	-1.12091	1.19307	AT1G72590		4.97252	2.31398	up
AT1G72600	32.9592	57.6777		AT1G72600	-0.966523	0.0958052	AT1G72600		2.0883	1.06233	up
AT1G72770	34.2995	76.5672		AT1G72770	-0.641976	0.585967	HAB1		2.34233	1.22794	up
AT1G72790	5.54483	10.9944		AT1G72790	-0.558554	0.499683	AT1G72790		2.08239	1.05824	up
AT1G72870	2.27703	1.03845		AT1G72870	0.498211	-0.574687	AT1G72870		-2.10365	-1.0729	down
AT1G72890	4.90624	2.07896		AT1G72890	0.620249	-0.551903	AT1G72890		-2.25348	-1.17215	down
AT1G72920	2.23544	1.26388		AT1G72920	0.164199	-1.19441	AT1G72920		-2.56438	-1.35861	down
AT1G72930	16.2442	2.77705		AT1G72930	1.06665	-1.6837	TIR		-6.72882	-2.75035	down
AT1G72940	4.94549	1.06161		AT1G72940	0.820559	-1.69257	AT1G72940		-5.70856	-2.51313	down
AT1G73000	0.314527	0.0885811		AT1G73000	0.428651	-1.26823	PYL3		-3.242	-1.69689	down
AT1G73165	0.175452	1.20967		AT1G73165	-0.930436	1.31324	CLE1		4.73604	2.24368	up
AT1G73190	0.209122	2.31678		AT1G73190	-1.57763	1.90079	ALPHA-TIP		11.1458	3.47843	up
AT1G73220	0.142727	1.82019		AT1G73220	-2.04805	1.72785	AtOCT1		13.698	3.77589	up
AT1G73260	173.15	42.7924		AT1G73260	1.0224	-0.923208	ATKTI1		-3.85199	-1.9456	down
AT1G73270	3.10337	1.41941		AT1G73270	0.619277	-0.428935	scpl6		-2.06797	-1.04821	down
AT1G73280	4.98993	1.23729		AT1G73280	0.989256	-0.945248	scpl3		-3.82247	-1.9345	down
AT1G73290	1.64459	0.257083		AT1G73290	1.37111	-1.21534	scpl5		-6.00619	-2.58645	down
AT1G73480	9.00975	21.2035		AT1G73480	-0.604202	0.689636	AT1G73480		2.4518	1.29384	up
AT1G73540	16.2386	59.1165		AT1G73540	-0.0609074	1.41051	NUDT21		2.77293	1.47141	up
AT1G73610	0.187092	0.027114		AT1G73610	1.17177	-0.131729	AT1G73610		-2.46827	-1.3035	down
AT1G73700	0.0707574	0		AT1G73700	0.674183	-0.441545	AT1G73700		-2.16704	-1.11573	down
AT1G73805	1.84794	0.163946		AT1G73805	1.63002	-1.86799	AT1G73805		-11.2982	-3.49802	down
AT1G74030	29.1785	13.9246		AT1G74030	0.474602	-0.529605	ENO1		-2.00584	-1.00421	down
AT1G74080	3.64843	0.761216		AT1G74080	1.1238	-1.10852	ATMYB122		-4.69891	-2.23233	down
AT1G74100	74.1445	24.1646		AT1G74100	0.809432	-0.73829	ATSOT16		-2.92355	-1.54772	down
AT1G74140	0.11175	0		AT1G74140	1.1547	0	AT1G74140		-2.22638	-1.1547	down
AT1G74190	0.198945	0.000931402		AT1G74190	1.85479	-1.60251	AtRLP15		-10.9838	-3.4573	down
AT1G74210	15.9838	4.51384		AT1G74210	0.821567	-0.938386	AT1G74210		-3.38687	-1.75995	down
AT1G74360	6.09476	1.51537		AT1G74360	1.06415	-0.869267	AT1G74360		-3.8196	-1.93342	down
AT1G74450	6.83174	16.506		AT1G74450	-0.170802	1.00055	AT1G74450		2.25223	1.17135	up
AT1G74590	36.1256	6.19757		AT1G74590	1.26924	-1.20591	ATGSTU10		-5.56022	-2.47514	down
AT1G74650	27.7276	11.3617		AT1G74650	0.63659	-0.578644	ATMYB31		-2.32178	-1.21523	down
AT1G74710	17.9947	6.23163		AT1G74710	0.729935	-0.735651	ICS1		-2.76176	-1.46559	down
AT1G74790	110.824	43.2088		AT1G74790	0.713383	-0.573778	AT1G74790		-2.44047	-1.28716	down
AT1G74810	0.735375	0.311892		AT1G74810	0.548521	-0.657752	BOR5		-2.30741	-1.20627	down
AT1G74875	0.640709	0.269736		AT1G74875	0.523073	-0.688918	AT1G74875		-2.31657	-1.21199	down
AT1G74890	0.687336	0.28187		AT1G74890	0.623082	-0.499013	ARR15		-2.17663	-1.1221	down
AT1G74930	0.398836	3.6023		AT1G74930	-0.893862	2.02133	ORA47		7.5433	2.9152	up
AT1G75000	6.29493	0.999123		AT1G75000	1.24709	-1.36102	AT1G75000		-6.09701	-2.6081	down
AT1G75040	0.977636	0.137729		AT1G75040	0.954456	-1.94227	PR5		-7.44735	-2.89673	down
AT1G75250	1.11686	0.405294		AT1G75250	0.697117	-0.69554	RSM3		-2.62562	-1.39266	down
AT1G75270	55.4039	23.6398		AT1G75270	0.570116	-0.596549	DHAR2		-2.24492	-1.16667	down
AT1G75280	59.5526	24.6497		AT1G75280	0.701231	-0.487633	AT1G75280		-2.27973	-1.18886	down
AT1G75430	0.591036	0.187387		AT1G75430	0.692723	-0.972197	BLH11		-3.17096	-1.66492	down
AT1G75440	55.1058	25.4544		AT1G75440	0.522315	-0.525218	UBC16		-2.06699	-1.04753	down
AT1G75530	0	0.0791869		AT1G75530	0	1.33116	AT1G75530		2.51606	1.33116	up
AT1G75620	0.568428	1.58818		AT1G75620	-0.845235	0.713757	AT1G75620		2.94648	1.55899	up
AT1G75700	0.408227	1.3087		AT1G75700	-1.08841	0.744714	HVA22G		3.56308	1.83312	up
AT1G75750	675.736	229.34		AT1G75750	0.817163	-0.671122	GASA1		-2.80555	-1.48828	down
AT1G75800	45.2324	88.9694		AT1G75800	-0.544386	0.498894	AT1G75800		2.06091	1.04328	up
AT1G75820	17.1481	35.6084		AT1G75820	-0.599337	0.522865	CLV1		2.17679	1.1222	up
AT1G75830	0.817827	7.60958		AT1G75830	-1.08475	1.17548	LCR67		4.79066	2.26023	up
AT1G76020	10.6863	24.2862		AT1G76020	-0.662174	0.589327	AT1G76020		2.38089	1.2515	up
AT1G76110	11.0536	32.4202		AT1G76110	-0.854802	0.769504	AT1G76110		3.08294	1.62431	up
AT1G76130	7.63831	3.59408		AT1G76130	0.510437	-0.513553	ATAMY2		-2.03354	-1.02399	down
AT1G76180	326.668	768.96		AT1G76180	-0.709537	0.596399	ERD14		2.47244	1.30594	up
AT1G76210	0.0468425	0.242903		AT1G76210	-1.0076	0.982167	AT1G76210		3.97172	1.98977	up
AT1G76230	0.709858	0.198132		AT1G76230	0.847568	-0.939344	AT1G76230		-3.45075	-1.78691	down
AT1G76300	19.2796	7.01884		AT1G76300	0.765149	-0.617289	SmD3		-2.60709	-1.38244	down
AT1G76490	289.601	656.09		AT1G76490	-0.617315	0.629142	HMG1		2.37258	1.24646	up
AT1G76520	54.8165	9.41114		AT1G76520	1.2276	-1.24838	AT1G76520		-5.56346	-2.47598	down
AT1G76530	0.593819	0.264014		AT1G76530	0.280777	-0.936804	AT1G76530		-2.32557	-1.21758	down
AT1G76560	49.7671	6.8938		AT1G76560	1.38381	-1.40532	CP12-3		-6.91212	-2.78913	down
AT1G76570	13.0746	26.0984		AT1G76570	-0.586838	0.482878	AT1G76570		2.09902	1.06972	up
AT1G76610	0.400735	1.00767		AT1G76610	-0.80832	0.663811	AT1G76610		2.77431	1.47213	up
AT1G76650	2.57455	10.1666		AT1G76650	-0.0298676	1.2839	CML38		2.4859	1.31377	up
AT1G76680	130.907	28.6378		AT1G76680	0.964951	-1.17918	OPR1		-4.42025	-2.14413	down
AT1G76911	0	0.289095		AT1G76911	-0.974563	1.12152	AT1G76911		4.27548	2.09608	up
AT1G76930	1636.03	217.781		AT1G76930	1.43163	-1.39498	ATEXT1		-7.09407	-2.82661	down
AT1G77060	24.2383	6.24717		AT1G77060	0.886723	-1.00856	AT1G77060		-3.71996	-1.89529	down
AT1G77100	0	0.129188		AT1G77100	-0.11031	1.1142	AT1G77100		2.33677	1.22452	up
AT1G77120	3.24576	8.7988		AT1G77120	-1.01159	0.558951	ADH1		2.97015	1.57054	up
AT1G77200	1.53768	3.24921		AT1G77200	-0.544024	0.623645	AT1G77200		2.24648	1.16767	up
AT1G77270	1.64339	0.508401		AT1G77270	0.84799	-0.771419	AT1G77270		-3.07249	-1.61941	down
AT1G77390	0.601495	0.253578		AT1G77390	0.545229	-0.673862	TAM		-2.328	-1.21909	down
AT1G77400	2.76338	1.2608		AT1G77400	0.61308	-0.445326	AT1G77400		-2.08263	-1.05841	down
AT1G77520	1.92128	5.59708		AT1G77520	-0.82405	0.786591	AT1G77520		3.05387	1.61064	up
AT1G77640	2.25595	11.5947		AT1G77640	-0.441364	1.6935	AT1G77640		4.39196	2.13487	up
AT1G77680	6.50747	12.9049		AT1G77680	-0.458278	0.585598	AT1G77680		2.06176	1.04388	up
AT1G77860	0.0791209	0.294824		AT1G77860	-0.874879	0.759203	KOM		3.1039	1.63408	up
AT1G77880	1.23476	0.433821		AT1G77880	0.705775	-0.765269	AT1G77880		-2.77223	-1.47104	down
AT1G77950	0.0426364	0.200605		AT1G77950	-0.137563	1.30195	AGL67		2.71229	1.43951	up
AT1G77960	0.124407	0.475712		AT1G77960	-1.23831	0.854352	AT1G77960		4.26534	2.09266	up
AT1G77990	12.9477	5.71795		AT1G77990	0.586604	-0.513149	SULTR2;2		-2.14318	-1.09975	down
AT1G78000	76.7588	32.3119		AT1G78000	0.597447	-0.583369	SEL1		-2.26705	-1.18082	down
AT1G78030	0.900044	0.0327838		AT1G78030	1.76417	-1.83635	AT1G78030		-12.1301	-3.60052	down
AT1G78110	12.5983	28.1118		AT1G78110	-0.586627	0.637665	AT1G78110		2.33641	1.22429	up
AT1G78130	8.42177	3.93573		AT1G78130	0.518039	-0.516446	UNE2		-2.04838	-1.03448	down
AT1G78140	27.7043	54.9975		AT1G78140	-0.526512	0.529153	AT1G78140		2.07868	1.05567	up
AT1G78230	2.42823	9.46077		AT1G78230	-0.982851	1.03764	AT1G78230		4.05721	2.02049	up
AT1G78320	2.07756	0.84321		AT1G78320	0.653453	-0.572668	ATGSTU23		-2.33937	-1.22612	down
AT1G78360	0.335154	0.0751455		AT1G78360	0.727988	-0.956325	GSTU21		-3.21387	-1.68431	down
AT1G78390	0.134109	0.307266		AT1G78390	-1.49612	0.206878	ATNCED9		3.25578	1.703	up
AT1G78410	5.0805	0.790216		AT1G78410	1.05084	-1.65906	AT1G78410		-6.54277	-2.7099	down
AT1G78430	1.74049	0.674342		AT1G78430	0.708128	-0.576731	RIP2		-2.43658	-1.28486	down
AT1G78450	10.1354	0.164574		AT1G78450	2.44914	-3.66053	AT1G78450		-69.055	-6.10967	down
AT1G78460	132.77	15.1435		AT1G78460	1.56174	-1.50116	AT1G78460		-8.35652	-3.0629	down
AT1G78700	20.2073	38.7558		AT1G78700	-0.525785	0.48086	BEH4		2.00923	1.00665	up
AT1G78720	0.170534	0.0514303		AT1G78720	0.681276	-0.721119	AT1G78720		-2.6434	-1.4024	down
AT1G78815	0.182824	0.484664		AT1G78815	-1.09695	0.48369	LSH7		2.99103	1.58064	up
AT1G78850	291.442	111.964		AT1G78850	0.713199	-0.592529	AT1G78850		-2.47208	-1.30573	down
AT1G78865	2.75744	0.768305		AT1G78865	0.724843	-1.08425	AT1G78865		-3.50422	-1.8091	down
AT1G78970	6.20073	0.935021		AT1G78970	1.31034	-1.35442	LUP1		-6.34124	-2.66476	down
AT1G78980	0.105733	0.0166053		AT1G78980	1.01349	-1.17529	SRF5		-4.55919	-2.18878	down
AT1G78990	2.7599	6.06651		AT1G78990	-0.783831	0.442398	AT1G78990		2.33955	1.22623	up
AT1G79170	0.961015	0.0151705		AT1G79170	1.58215	-0.425588	AT1G79170		-4.02152	-2.00774	down
AT1G79450	6.49756	2.90001		AT1G79450	0.525872	-0.57739	ALIS5		-2.1484	-1.10326	down
AT1G79480	0.172716	0.414695		AT1G79480	-0.751629	0.597321	AT1G79480		2.54727	1.34895	up
AT1G79500	7.12083	14.6716		AT1G79500	-0.552656	0.556186	AtkdsA1		2.15672	1.10884	up
AT1G79520	6.81435	18.3197		AT1G79520	-0.720834	0.77108	AT1G79520		2.81262	1.49191	up
AT1G79529	1.12097	2.51397		AT1G79529	-0.761053	0.547274	AT1G79529		2.47654	1.30833	up
AT1G79670	22.4847	8.38927		AT1G79670	0.669136	-0.691955	RFO1		-2.56879	-1.36109	down
AT1G79680	3.28583	0.0236412		AT1G79680	2.81728	-3.88768	ATWAKL10		-104.326	-6.70496	down
AT1G79760	1.04485	2.85046		AT1G79760	-0.895476	0.650345	DTA4		2.9197	1.54582	up
AT1G79840	3.99475	1.74059		AT1G79840	0.586722	-0.544061	GL2		-2.18978	-1.13078	down
AT1G79900	0.310516	1.85187		AT1G79900	-1.58018	1.1246	BAC2		6.51958	2.70478	up
AT1G79915	0.182916	0.0200299		AT1G79915	1.26775	-0.0340214	AT1G79915		-2.46531	-1.30177	down
AT1G80090	0	0.103597		AT1G80090	0	1.32641	AT1G80090		2.50778	1.32641	up
AT1G80100	0.725741	0.307992		AT1G80100	0.421953	-0.843095	AHP6		-2.40335	-1.26505	down
AT1G80110	2.30996	4.76329		AT1G80110	-0.565566	0.567981	ATPP2-B11		2.19398	1.13355	up
AT1G80340	0.0828278	0.421096		AT1G80340	-1.52504	1.01035	GA4H		5.79733	2.53539	up
AT1G80460	136.857	54.5381		AT1G80460	0.652833	-0.608035	NHO1		-2.3964	-1.26087	down
AT1G80555	0.581192	17.884		AT1G80555	-2.72977	2.35071	AT1G80555		33.8358	5.08048	up
AT1G80730	0.616019	0.232321		AT1G80730	0.580727	-0.811687	ZFP1		-2.62518	-1.39241	down
AT1G80760	4.51518	9.44806		AT1G80760	-0.555254	0.578885	NIP6;1		2.19488	1.13414	up
AT1G80900	3.88529	8.45262		AT1G80900	-0.674026	0.521664	ATMGT1		2.29054	1.19569	up
AT1G80970	1.71556	0.0898742		AT1G80970	2.01654	-2.20694	AT1G80970		-18.6809	-4.22349	down
AT2G01008	0.911072	0.211792		AT2G01008	0.935361	-1.12427	AT2G01008		-4.16881	-2.05964	down
AT2G01031	0.0218885	0.170524		AT2G01031	-0.0708853	1.06956	AT2G01031		2.20449	1.14045	up
AT2G01300	6.07389	2.58789		AT2G01300	0.55805	-0.631367	AT2G01300		-2.2806	-1.18942	down
AT2G01360	0.0333283	0.601919		AT2G01360	-1.08683	1.43999	AT2G01360		5.76297	2.52681	up
AT2G01520	59.1494	427.027		AT2G01520	-1.57912	1.35187	MLP328		7.62633	2.93099	up
AT2G01590	14.5865	28.8696		AT2G01590	-0.481054	0.568804	CRR3		2.07033	1.04986	up
AT2G01610	0.177747	2.0667		AT2G01610	-2.63933	1.31984	AT2G01610		15.5536	3.95918	up
AT2G01900	6.78363	3.17114		AT2G01900	0.533742	-0.493121	AT2G01900		-2.03759	-1.02686	down
AT2G01905	0.233952	0.0840191		AT2G01905	0.554982	-0.982764	CYCJ18		-2.90341	-1.53775	down
AT2G02000	0.299863	0.0158436		AT2G02000	1.82683	-1.32424	GAD3		-8.88315	-3.15107	down
AT2G02010	3.22731	0.411661		AT2G02010	1.51007	-1.39264	GAD4		-7.47831	-2.90271	down
AT2G02020	4.88298	1.86906		AT2G02020	0.702486	-0.615163	AT2G02020		-2.4926	-1.31765	down
AT2G02030	0.145206	0		AT2G02030	1.2472	-0.00687064	AT2G02030		-2.38514	-1.25407	down
AT2G02120	0.160056	1.18049		AT2G02120	-0.248685	2.03853	LCR70		4.88112	2.28721	up
AT2G02220	40.6935	15.9933		AT2G02220	0.649535	-0.632354	PSKR1		-2.43157	-1.28189	down
AT2G02250	0.0850406	0.45511		AT2G02250	-1.50274	1.09506	AtPP2-B2		6.05361	2.5978	up
AT2G02300	0.372177	0.0826092		AT2G02300	0.784184	-1.46962	AtPP2-B5		-4.7694	-2.25381	down
AT2G02310	0.0371241	0.366457		AT2G02310	-1.40081	0.988855	AtPP2-B6		5.24034	2.38966	up
AT2G02380	2.30724	0.306893		AT2G02380	1.30051	-1.59371	GSTZ2		-7.43444	-2.89422	down
AT2G02430	0.0553616	0.229415		AT2G02430	-1.06551	1.03518	AT2G02430		4.28915	2.10069	up
AT2G02540	1.51189	0.692238		AT2G02540	0.532915	-0.526883	ATHB21		-2.08464	-1.0598	down
AT2G02620	0.146952	0.460591		AT2G02620	-0.839302	0.873637	AT2G02620		3.27828	1.71294	up
AT2G02680	4.30089	0.910139		AT2G02680	1.01144	-1.18393	AT2G02680		-4.5801	-2.19538	down
AT2G02690	0.324983	0		AT2G02690	1.92808	-1.59719	AT2G02690		-11.5136	-3.52526	down
AT2G02700	0.0716478	0.318202		AT2G02700	-1.24027	1.01329	AT2G02700		4.76859	2.25356	up
AT2G02740	7.76933	3.41801		AT2G02740	0.532113	-0.592044	WHY3		-2.17974	-1.12416	down
AT2G02750	0.709699	0.305469		AT2G02750	0.539714	-0.633725	AT2G02750		-2.25549	-1.17344	down
AT2G02770	7.48925	0.870099		AT2G02770	1.4958	-1.55619	AT2G02770		-8.29353	-3.05199	down
AT2G02890	0	0.280028		AT2G02890	-1.07089	1.96558	AT2G02890		8.2048	3.03647	up
AT2G02930	115.529	17.2853		AT2G02930	1.40427	-1.2647	ATGSTF3		-6.35973	-2.66897	down
AT2G02960	41.0207	18.5202		AT2G02960	0.550126	-0.530627	AT2G02960		-2.11514	-1.08075	down
AT2G03090	6.51462	2.87533		AT2G03090	0.594992	-0.513463	ATEXP15		-2.15614	-1.10845	down
AT2G03250	0.306206	0.0325598		AT2G03250	1.2611	-1.98685	AT2G03250		-9.50015	-3.24795	down
AT2G03260	1.00463	0.346381		AT2G03260	0.616733	-0.904447	AT2G03260		-2.87026	-1.52118	down
AT2G03310	2.48932	5.94513		AT2G03310	-0.641323	0.665363	AT2G03310		2.47373	1.30669	up
AT2G03370	0.388435	0.828668		AT2G03370	-0.407653	0.721373	AT2G03370		2.18711	1.12903	up
AT2G03505	3.68868	1.08919		AT2G03505	0.714042	-1.00793	AT2G03505		-3.29886	-1.72197	down
AT2G03540	0.586736	0.0794713		AT2G03540	1.30237	-0.951973	AT2G03540		-4.77116	-2.25434	down
AT2G03710	3.71337	0.104931		AT2G03710	2.28026	-2.91148	2004-09-01		-36.5485	-5.19174	down
AT2G03760	28.3667	8.15587		AT2G03760	0.862374	-0.865352	ST1		-3.31205	-1.72773	down
AT2G03770	0.100193	0.340426		AT2G03770	-1.16112	0.763483	AT2G03770		3.79633	1.92461	up
AT2G03821	0.238539	0.0365276		AT2G03821	1.17247	-0.757655	AT2G03821		-3.81088	-1.93013	down
AT2G03830	1.01248	0.289674		AT2G03830	1.01983	-0.865578	RGF8		-3.69458	-1.88541	down
AT2G03934	0.109329	53.1299		AT2G03934	-5.39169	4.00726	AT2G03934		675.093	9.39894	up
AT2G03980	20.9372	4.34324		AT2G03980	1.04743	-1.1605	AT2G03980		-4.6201	-2.20792	down
AT2G04025	1.67525	0.464627		AT2G04025	0.858106	-0.987871	RGF3		-3.59496	-1.84598	down
AT2G04032	0.179336	0		AT2G04032	1.47749	-0.593659	ZIP7		-4.2022	-2.07114	down
AT2G04040	27.8954	0.788552		AT2G04040	2.28247	-2.87689	ATDTX1		-35.7373	-5.15936	down
AT2G04050	10.5991	0.153715		AT2G04050	2.88431	-3.26334	AT2G04050		-70.8972	-6.14766	down
AT2G04066	0.43156	1.15302		AT2G04066	-0.626745	0.81706	AT2G04066		2.72038	1.44381	up
AT2G04070	0.858789	0.0196882		AT2G04070	2.65678	-1.97693	AT2G04070		-24.8249	-4.63371	down
AT2G04090	0.963629	3.66007		AT2G04090	-1.14759	0.8643	AT2G04090		4.03312	2.01189	up
AT2G04130	0.000673499	0.0959185		AT2G04130	-0.570885	1.16715	AT2G04130		3.33581	1.73804	up
AT2G04135	0.165844	0.426455		AT2G04135	-1.2042	0.484521	AT2G04135		3.2237	1.68872	up
AT2G04160	43.2765	17.6685		AT2G04160	0.590638	-0.637068	AIR3		-2.34194	-1.22771	down
AT2G04190	0.0220636	2.33641		AT2G04190	-3.02602	3.03363	AT2G04190		66.7012	6.05964	up
AT2G04400	52.4085	13.5267		AT2G04400	0.893987	-0.997284	AT2G04400		-3.70962	-1.89127	down
AT2G04450	0.755011	0.165532		AT2G04450	1.0457	-1.08508	ATNUDT6		-4.37956	-2.13078	down
AT2G04460	1.0768	0		AT2G04460	2.56325	-2.33637	AT2G04460		-29.8492	-4.89962	down
AT2G04490	0.106739	0		AT2G04490	1.81759	-1.34522	AT2G04490		-8.95575	-3.16281	down
AT2G04495	0.681933	0.0208031		AT2G04495	1.79817	-1.72276	AT2G04495		-11.4791	-3.52094	down
AT2G04515	0.410975	0.0232491		AT2G04515	1.86421	-0.469465	AT2G04515		-5.04089	-2.33368	down
AT2G04820	0	0.468086		AT2G04820	-1.92111	2.09517	AT2G04820		16.1816	4.01628	up
AT2G04830	0	0.779415		AT2G04830	-1.43298	1.53888	AT2G04830		7.84546	2.97186	up
AT2G05050	0.0551049	0.471954		AT2G05050	-0.105406	1.94464	AT2G05050		4.14118	2.05004	up
AT2G05070	1592.26	3221.37		AT2G05070	-0.593506	0.492357	LHCB2		2.12264	1.08586	up
AT2G05115	0	0.178649		AT2G05115	-0.472539	1.64058	AT2G05115		4.32625	2.11312	up
AT2G05117	0	3.17558		AT2G05117	-2.0215	2.09772	SCRL9		17.3783	4.11922	up
AT2G05140	0.703565	2.0126		AT2G05140	-0.707422	0.861648	AT2G05140		2.96713	1.56907	up
AT2G05240	0.359934	0		AT2G05240	2.46317	-2.35709	AT2G05240		-28.2516	-4.82026	down
AT2G05270	0.422931	0.0726042		AT2G05270	1.03134	-0.141954	AT2G05270		-2.25526	-1.1733	down
AT2G05280	0.341036	0.0171533		AT2G05280	1.95852	-2.04295	AT2G05280		-16.0163	-4.00147	down
AT2G05290	0.382765	0		AT2G05290	2.05402	-1.67126	AT2G05290		-13.2258	-3.72528	down
AT2G05300	1.66747	0.00935738		AT2G05300	2.95796	-2.71472	AT2G05300		-51.0091	-5.67268	down
AT2G05330	0.819574	0		AT2G05330	1.74063	-1.59183	AT2G05330		-10.0733	-3.33246	down
AT2G05350	0.11781	0		AT2G05350	1.05266	-0.692855	AT2G05350		-3.35315	-1.74552	down
AT2G05370	0.512894	0.0728072		AT2G05370	1.29268	-1.21908	AT2G05370		-5.70314	-2.51176	down
AT2G05380	6097.14	2524.72		AT2G05380	0.696536	-0.501995	GRP3S		-2.29506	-1.19853	down
AT2G05441	0.575722	1.29307		AT2G05441	-0.810082	0.46701	AT2G05441		2.4235	1.27709	up
AT2G05518	9.48512	3.719		AT2G05518	0.57992	-0.708947	AT2G05518		-2.44336	-1.28887	down
AT2G05520	2238.2	494.94		AT2G05520	1.14086	-0.960739	ATGRP-3		-4.29185	-2.1016	down
AT2G05530	0.240604	6.76229		AT2G05530	-3.09532	2.05566	AT2G05530		35.5303	5.15098	up
AT2G05540	589.995	1203.3		AT2G05540	-0.532805	0.559845	AT2G05540		2.13265	1.09265	up
AT2G05580	0.0617678	0.821968		AT2G05580	-0.316139	2.18026	AT2G05580		5.64275	2.4964	up
AT2G05640	0.00572856	0.0629905		AT2G05640	-1.09482	1.30619	AT2G05640		5.28172	2.40101	up
AT2G05950	1.17306	0		AT2G05950	1.99606	-1.61513	AT2G05950		-12.2201	-3.61119	down
AT2G06200	0.946678	0.275823		AT2G06200	0.907472	-0.797207	AtGRF6		-3.25956	-1.70468	down
AT2G06950	8.74991	0.00352407		AT2G06950	4.76286	-4.72407	AT2G06950		-717.549	-9.48693	down
AT2G07000	3.68364	13.9997		AT2G07000	-0.95384	1.03866	AT2G07000		3.97927	1.9925	up
AT2G07042	2.13386	0		AT2G07042	2.69544	-2.57434	AT2G07042		-38.5799	-5.26978	down
AT2G07050	40.1605	94.3953		AT2G07050	-0.63793	0.661823	CAS1		2.46187	1.29975	up
AT2G07630	0	0.0900906		AT2G07630	-0.5079	0.797494	AT2G07630		2.47151	1.30539	up
AT2G07718	0.429726	0.0323458		AT2G07718	1.5592	-1.38484	AT2G07718		-7.69561	-2.94404	down
AT2G07739	0.611162	0.249998		AT2G07739	0.787502	-0.388649	AT2G07739		-2.25973	-1.17615	down
AT2G07750	0.185683	0.358706		AT2G07750	-0.611565	0.429925	AT2G07750		2.05835	1.04149	up
AT2G07751	2.63599	1.1756		AT2G07751	0.754071	-0.268776	AT2G07751		-2.03193	-1.02285	down
AT2G07777	0.249073	0.014635		AT2G07777	1.17957	-0.684611	AT2G07777		-3.64062	-1.86418	down
AT2G07780	0	0.0622049		AT2G07780	-0.439368	1.05218	AT2G07780		2.8119	1.49155	up
AT2G07811	1.00695	0.392154		AT2G07811	0.69576	-0.609896	AT2G07811		-2.47196	-1.30566	down
AT2G09795	6.3942	0		AT2G09795	3.86629	-3.71998	AT2G09795		-192.175	-7.58628	down
AT2G09800	0.896096	0		AT2G09800	3.29519	-3.15647	AT2G09800		-87.5274	-6.45166	down
AT2G09994	0.0225218	0.178539		AT2G09994	-0.865657	1.11943	AT2G09994		3.95886	1.98509	up
AT2G10250	0.069378	0		AT2G10250	1.65256	-0.97674	AT2G10250		-6.18725	-2.6293	down
AT2G10260	0.00880386	0.0735954		AT2G10260	0	1.30013	AT2G10260		2.46251	1.30013	up
AT2G10410	84.3829	0.145981		AT2G10410	4.49629	-4.6338	SADHU1-1		-560.313	-9.13009	down
AT2G10440	0.0447129	0.00254397		AT2G10440	1.05557	0	AT2G10440		-2.07854	-1.05557	down
AT2G10760	0.0377989	0		AT2G10760	1.19653	-0.214389	AT2G10760		-2.65906	-1.41092	down
AT2G10930	1.05463	0.336982		AT2G10930	0.745507	-0.897697	AT2G10930		-3.12359	-1.6432	down
AT2G10931	4.77082	0		AT2G10931	3.27186	-3.15468	AT2G10931		-86.0165	-6.42654	down
AT2G10940	278.456	749.656		AT2G10940	-0.771687	0.726908	AT2G10940		2.82567	1.4986	up
AT2G11140	2.22259	0.0179302		AT2G11140	3.09791	-3.19194	AT2G11140		-78.241	-6.28985	down
AT2G11150	0.562477	0		AT2G11150	2.41404	-2.27417	AT2G11150		-25.7804	-4.6882	down
AT2G11240	92.5387	0.163953		AT2G11240	4.39341	-4.77831	AT2G11240		-576.716	-9.17172	down
AT2G11290	0.0321475	0.138035		AT2G11290	-0.618236	1.34809	AT2G11290		3.90771	1.96632	up
AT2G11310	0.099713	0.379421		AT2G11310	-1.00658	0.986545	AT2G11310		3.98099	1.99313	up
AT2G11320	0.0102544	0.169683		AT2G11320	-1.99508	1.85573	AT2G11320		14.4282	3.85082	up
AT2G11330	0.00526883	0.410301		AT2G11330	-2.27124	2.37424	AT2G11330		25.0281	4.64548	up
AT2G11340	0.00276609	0.0213504		AT2G11340	-0.296	0.829962	AT2G11340		2.18247	1.12596	up
AT2G11880	3.89837	0.00986028		AT2G11880	3.51531	-3.52158	AT2G11880		-131.316	-7.0369	down
AT2G11983	0.0448987	0.54659		AT2G11983	-0.00229021	1.47552	AT2G11983		2.78526	1.47781	up
AT2G12170	2.29416	0		AT2G12170	2.58128	-2.34888	AT2G12170		-30.4879	-4.93016	down
AT2G12260	0.00527785	0.0525936		AT2G12260	-0.889016	1.12013	AT2G12260		4.02544	2.00914	up
AT2G12290	0.949517	0.327094		AT2G12290	0.798666	-0.591681	AT2G12290		-2.62142	-1.39035	down
AT2G12305	0.00136819	0.0302178		AT2G12305	-0.342186	0.813834	AT2G12305		2.22842	1.15602	up
AT2G12440	0.0458644	0.00592366		AT2G12440	1.33336	-1.0217	AT2G12440		-5.11614	-2.35506	down
AT2G12460	0.311352	0.147557		AT2G12460	0.543659	-0.458854	AT2G12460		-2.00349	-1.00251	down
AT2G12470	0.00379622	0.423335		AT2G12470	-2.51311	2.72534	AT2G12470		37.7514	5.23846	up
AT2G12490	1.95892	0		AT2G12490	3.91933	-3.69439	AT2G12490		-195.865	-7.61372	down
AT2G13128	1.09184	0.49562		AT2G13128	0.373948	-0.725048	AT2G13128		-2.14206	-1.099	down
AT2G13450	0.109303	0.0100235		AT2G13450	1.11483	-0.441545	AT2G13450		-2.94113	-1.55637	down
AT2G13550	2.24877	7.24402		AT2G13550	-0.91449	0.84223	AT2G13550		3.37929	1.75672	up
AT2G13570	0.763907	0		AT2G13570	1.88485	-1.29935	NF-YB7		-9.08953	-3.18421	down
AT2G13800	12.5936	5.87865		AT2G13800	0.421219	-0.622665	SERK5		-2.06177	-1.04388	down
AT2G13910	0.697068	0.102132		AT2G13910	1.23668	-1.5169	AT2G13910		-6.74385	-2.75357	down
AT2G13960	1.59444	0.764888		AT2G13960	0.435538	-0.565612	AT2G13960		-2.0016	-1.00115	down
AT2G13970	11.371	0.0119219		AT2G13970	4.16652	-4.90671	AT2G13970		-538.657	-9.07322	down
AT2G13975	23.6126	0.0210117		AT2G13975	4.19165	-4.14998	AT2G13975		-324.4	-8.34163	down
AT2G14050	2.12975	0.872077		AT2G14050	0.513537	-0.727348	MCM9		-2.36343	-1.24088	down
AT2G14060	0.493448	0.0628133		AT2G14060	1.28633	-1.67796	AT2G14060		-7.80442	-2.96429	down
AT2G14080	12.2721	5.15282		AT2G14080	0.590897	-0.596457	AT2G14080		-2.27735	-1.18735	down
AT2G14100	4.27435	0.0441983		AT2G14100	3.24588	-3.29991	CYP705A13		-93.4287	-6.54579	down
AT2G14115	3.59181	8.44482		AT2G14115	-0.739519	0.566191	AT2G14115		2.47205	1.30571	up
AT2G14160	1.13185	0.335435		AT2G14160	0.447707	-1.26652	AT2G14160		-3.28122	-1.71423	down
AT2G14220	2.89318	1.26207		AT2G14220	0.588426	-0.540262	AT2G14220		-2.1866	-1.12869	down
AT2G14247	11.254	1.59489		AT2G14247	1.26048	-1.72652	AT2G14247		-7.92822	-2.987	down
AT2G14255	18.0979	5.03035		AT2G14255	0.894202	-0.886566	AT2G14255		-3.43609	-1.78077	down
AT2G14285	19.2436	0.0337513		AT2G14285	3.86847	-3.77912	AT2G14285		-200.518	-7.64759	down
AT2G14440	0.283129	0.022901		AT2G14440	1.7882	-1.56252	AT2G14440		-10.2016	-3.35073	down
AT2G14460	11.1636	0		AT2G14460	3.44184	-3.32993	AT2G14460		-109.271	-6.77177	down
AT2G14520	1.74332	0.77592		AT2G14520	0.539678	-0.567192	AT2G14520		-2.15378	-1.10687	down
AT2G14560	0.439977	0.00917502		AT2G14560	2.03943	-1.72518	LURP1		-13.5913	-3.76461	down
AT2G14580	2.1173	0.508199		AT2G14580	0.484279	-2.01736	PRB1		-5.6633	-2.50164	down
AT2G14661	3.94443	0.103163		AT2G14661	2.31342	-2.76047	AT2G14661		-33.6816	-5.07389	down
AT2G14750	55.1728	26.3119		AT2G14750	0.487704	-0.514984	APK		-2.00373	-1.00269	down
AT2G14800	0.929037	0		AT2G14800	2.73284	-2.26658	AT2G14800		-31.987	-4.99941	down
AT2G14878	111.673	0.224819		AT2G14878	4.27344	-4.69184	AT2G14878		-499.824	-8.96528	down
AT2G14920	0.316122	1.96798		AT2G14920	-1.47532	1.27963	ST4A		6.75026	2.75494	up
AT2G14940	0	0.168696		AT2G14940	-1.32954	1.97991	AT2G14940		9.9139	3.30945	up
AT2G15010	0.0283962	0.227206		AT2G15010	-0.0731755	1.16195	AT2G15010		2.35401	1.23512	up
AT2G15020	3.89319	9.38941		AT2G15020	-0.89512	0.512523	AT2G15020		2.65303	1.40764	up
AT2G15030	1.82486	3.7381		AT2G15030	-0.514806	0.584472	AT2G15030		2.14247	1.09928	up
AT2G15040	0.590486	0.0288886		AT2G15040	1.50828	-1.73136	AtRLP18		-9.44556	-3.23964	down
AT2G15042	0.80118	0		AT2G15042	2.63256	-2.15763	AT2G15042		-27.6688	-4.79019	down
AT2G15060	0.051273	0		AT2G15060	1.20137	-0.506871	AT2G15060		-3.26763	-1.70824	down
AT2G15080	13.3472	1.29693		AT2G15080	1.66278	-1.63501	RLP19		-9.83407	-3.29779	down
AT2G15120	6.8564	0.538905		AT2G15120	1.7827	-1.83517	AT2G15120		-12.2769	-3.61787	down
AT2G15128	10.3062	0.058377		AT2G15128	3.03255	-3.9852	AT2G15128		-129.584	-7.01774	down
AT2G15130	1.70397	0.0131558		AT2G15130	2.71229	-2.81751	AT2G15130		-46.199	-5.52979	down
AT2G15220	66.4462	1.51551		AT2G15220	2.52947	-2.8909	AT2G15220		-42.8246	-5.42037	down
AT2G15292	20.7951	0		AT2G15292	4.51013	-4.45431	AT2G15292		-499.535	-8.96444	down
AT2G15340	0.338517	0.0282653		AT2G15340	1.2025	-0.441545	AT2G15340		-3.12542	-1.64405	down
AT2G15350	0.110661	0.314424		AT2G15350	-1.11522	0.671774	FUT10		3.45094	1.78699	up
AT2G15360	0.689217	0.187182		AT2G15360	0.683115	-1.10745	AT2G15360		-3.45951	-1.79057	down
AT2G15390	14.8557	6.08606		AT2G15390	0.664775	-0.552497	FUT4		-2.32507	-1.21727	down
AT2G15400	0.967943	0.29036		AT2G15400	0.610236	-1.20706	NRPE3B		-3.52421	-1.8173	down
AT2G15480	20.8423	7.07713		AT2G15480	0.733616	-0.763161	UGT73B5		-2.82211	-1.49678	down
AT2G15490	23.2959	5.42831		AT2G15490	1.13578	-0.884738	UGT73B4		-4.05728	-2.02051	down
AT2G15760	1.90079	0.437353		AT2G15760	0.87805	-1.23402	AT2G15760		-4.3231	-2.11207	down
AT2G15810	0.0860382	0.0038092		AT2G15810	1.73982	-0.845223	AT2G15810		-6.00034	-2.58504	down
AT2G15880	12.6043	5.39295		AT2G15880	0.518264	-0.649536	AT2G15880		-2.24669	-1.1678	down
AT2G15910	19.1518	8.18093		AT2G15910	0.550261	-0.615523	AT2G15910		-2.24355	-1.16578	down
AT2G15940	0.33646	0		AT2G15940	1.85184	-1.74837	AT2G15940		-12.1276	-3.60022	down
AT2G15960	421.588	133.862		AT2G15960	0.837458	-0.726611	AT2G15960		-2.95687	-1.56407	down
AT2G15970	44.1381	182.412		AT2G15970	-1.08585	1.03155	COR413-PM1		4.3391	2.1174	up
AT2G16060	31.0662	5.66044		AT2G16060	1.16995	-1.22592	GLB1		-5.26297	-2.39588	down
AT2G16140	0.157354	0.0701687		AT2G16140	0.505271	-0.748997	AT2G16140		-2.38546	-1.25427	down
AT2G16367	0.0607911	0.598473		AT2G16367	-0.11031	1.33506	AT2G16367		2.72332	1.44537	up
AT2G16385	2.07256	0.899207		AT2G16385	0.415003	-0.783618	AT2G16385		-2.2952	-1.19862	down
AT2G16430	27.6404	12.0844		AT2G16430	0.608124	-0.51802	PAP10		-2.18274	-1.12614	down
AT2G16490	0	0.165		AT2G16490	-0.425861	1.03548	AT2G16490		2.75365	1.46135	up
AT2G16520	0	0.534245		AT2G16520	-0.858636	1.44197	AT2G16520		4.92665	2.30061	up
AT2G16660	0.701979	1.70596		AT2G16660	-0.639865	0.702638	AT2G16660		2.53591	1.3425	up
AT2G16670	0.00295785	0.0303679		AT2G16670	-0.448462	0.885153	AT2G16670		2.52033	1.33361	up
AT2G16850	7.18428	16.748		AT2G16850	-0.661871	0.627761	PIP3B		2.44466	1.28963	up
AT2G16890	0.733362	2.16282		AT2G16890	-0.882848	0.766187	AT2G16890		3.13624	1.64904	up
AT2G16895	0.0744672	0.708985		AT2G16895	-1.80247	1.57175	AT2G16895		10.3691	3.37422	up
AT2G16900	15.6806	6.60059		AT2G16900	0.542407	-0.647665	AT2G16900		-2.28164	-1.19007	down
AT2G16910	0.271609	0.0579523		AT2G16910	0.964931	-1.30203	AMS		-4.81308	-2.26696	down
AT2G16970	1.18578	3.48599		AT2G16970	-1.10284	0.591183	MEE15		3.23557	1.69402	up
AT2G17050	0.329605	0.146325		AT2G17050	0.41472	-0.712702	AT2G17050		-2.18468	-1.12742	down
AT2G17300	4.03071	8.9785		AT2G17300	-0.756785	0.485367	AT2G17300		2.36551	1.24215	up
AT2G17330	0.717416	0.161911		AT2G17330	0.884634	-1.24813	CYP51A1		-4.38556	-2.13276	down
AT2G17420	124.237	50.9164		AT2G17420	0.619823	-0.600958	NTRA		-2.33073	-1.22078	down
AT2G17430	7.66589	0.103181		AT2G17430	2.94463	-3.2725	ATMLO7		-74.3948	-6.21713	down
AT2G17442	0.943575	1.88751		AT2G17442	-0.693023	0.407386	AT2G17442		2.14415	1.10041	up
AT2G17490	0.231206	0		AT2G17490	2.04815	-1.73403	AT2G17490		-13.7578	-3.78217	down
AT2G17500	88.7293	36.4547		AT2G17500	0.588745	-0.628594	AT2G17500		-2.32517	-1.21734	down
AT2G17570	9.942	4.7256		AT2G17570	0.457649	-0.553775	AT2G17570		-2.0159	-1.01142	down
AT2G17590	0.306351	0.0262636		AT2G17590	1.15632	-1.82211	AT2G17590		-7.88128	-2.97843	down
AT2G17680	0	0.17754		AT2G17680	-1.08683	1.19916	AT2G17680		4.87699	2.28599	up
AT2G17705	20.7603	8.30862		AT2G17705	0.59733	-0.663776	AT2G17705		-2.3968	-1.26111	down
AT2G17710	23.3357	47.2382		AT2G17710	-0.550463	0.533972	AT2G17710		2.12054	1.08443	up
AT2G17740	117.359	0.871167		AT2G17740	3.54309	-3.4649	AT2G17740		-128.711	-7.00799	down
AT2G17890	0.128448	0.301833		AT2G17890	-0.917434	0.480153	CPK16		2.63461	1.39759	up
AT2G18010	1.1544	9.49898		AT2G18010	-1.74269	1.40787	AT2G18010		8.87998	3.15056	up
AT2G18050	40.5517	220.493		AT2G18050	-1.2427	1.26527	HIS1-3		5.68819	2.50797	up
AT2G18100	1.22333	6.33457		AT2G18100	-1.20614	1.23198	AT2G18100		5.41935	2.43812	up
AT2G18120	0.838056	0.407626		AT2G18120	0.372705	-0.737558	SRS4		-2.15885	-1.11026	down
AT2G18140	0.0737302	0.60359		AT2G18140	-1.75026	1.37613	AT2G18140		8.73246	3.12639	up
AT2G18150	1.17526	4.89615		AT2G18150	-0.953877	1.15674	AT2G18150		4.31877	2.11062	up
AT2G18190	0.340065	0.0409188		AT2G18190	1.29863	-1.42688	AT2G18190		-6.61396	-2.72551	down
AT2G18193	11.1585	1.4892		AT2G18193	1.39239	-1.42796	AT2G18193		-7.06334	-2.82035	down
AT2G18450	1.88409	0.570496		AT2G18450	0.89341	-0.699949	SDH1-2		-3.01751	-1.59336	down
AT2G18480	0.118707	0.0192665		AT2G18480	0.985045	-0.969465	AT2G18480		-3.87584	-1.95451	down
AT2G18540	0.0152037	0.335491		AT2G18540	-1.98426	1.55983	AT2G18540		11.6648	3.54409	up
AT2G18550	0.145973	1.13564		AT2G18550	-2.18596	0.984087	ATHB21		9.00078	3.17005	up
AT2G18570	2.8893	5.7856		AT2G18570	-0.629861	0.45123	AT2G18570		2.11564	1.08109	up
AT2G18620	0.342676	0.701748		AT2G18620	-0.685531	0.444912	AT2G18620		2.18926	1.13044	up
AT2G18660	1.09163	0.266363		AT2G18660	1.1094	-0.75142	PNP-A		-3.63215	-1.86082	down
AT2G18680	1.67712	0.356944		AT2G18680	1.13235	-1.02682	AT2G18680		-4.46657	-2.15917	down
AT2G18690	109.57	14.893		AT2G18690	1.29052	-1.56728	AT2G18690		-7.2491	-2.8578	down
AT2G18900	4.23288	13.3936		AT2G18900	-0.903494	0.829127	AT2G18900		3.32331	1.73262	up
AT2G19060	0.415832	2.72183		AT2G19060	-1.34587	1.42876	AT2G19060		6.843	2.77463	up
AT2G19130	7.55078	3.36638		AT2G19130	0.608236	-0.485527	AT2G19130		-2.1343	-1.09376	down
AT2G19190	25.6276	0.203878		AT2G19190	3.42205	-3.48997	FRK1		-120.427	-6.91202	down
AT2G19230	0.0100112	0.0576729		AT2G19230	-0.651118	1.12158	AT2G19230		3.41692	1.7727	up
AT2G19410	0.181123	0.0810354		AT2G19410	0.30534	-1.03477	AT2G19410		-2.5317	-1.34011	down
AT2G19440	0.293138	0.0732035		AT2G19440	1.07692	-0.842574	AT2G19440		-3.78289	-1.91949	down
AT2G19490	2.89411	10.0559		AT2G19490	-0.98274	0.881832	AT2G19490		3.6416	1.86457	up
AT2G19580	4.83177	9.72991		AT2G19580	-0.538239	0.53835	TET2		2.10905	1.07659	up
AT2G19803	0.369272	0.0366587		AT2G19803	1.23939	-0.469465	AT2G19803		-3.26901	-1.70885	down
AT2G19900	0.633796	7.76567		AT2G19900	-1.8379	1.84318	ATNADP-ME1		12.8267	3.68108	up
AT2G19910	1.00294	0.377783		AT2G19910	0.636901	-0.7143	AT2G19910		-2.55124	-1.3512	down
AT2G19920	0.447786	0.135624		AT2G19920	0.881978	-0.882627	AT2G19920		-3.39781	-1.7646	down
AT2G19960	1.38592	0		AT2G19960	1.96519	-1.82255	AT2G19960		-13.8109	-3.78773	down
AT2G19970	8.6971	1.99171		AT2G19970	1.00309	-1.06476	AT2G19970		-4.19261	-2.06785	down
AT2G19990	2.1691	0.633558		AT2G19990	0.747188	-1.0185	PR-1-LIKE		-3.40036	-1.76569	down
AT2G20142	8.58294	3.87979		AT2G20142	0.262461	-1.04474	AT2G20142		-2.47462	-1.3072	down
AT2G20150	0.140121	0.0167406		AT2G20150	0.827637	-0.797984	AT2G20150		-3.08575	-1.62562	down
AT2G20480	2.2142	1.04923		AT2G20480	0.454067	-0.68865	AT2G20480		-2.20796	-1.14272	down
AT2G20610	29.5156	12.1196		AT2G20610	0.631766	-0.584848	RTY1		-2.32401	-1.21661	down
AT2G20700	0.046861	0.306857		AT2G20700	-0.724405	1.2693	LLG2		3.9826	1.99371	up
AT2G20722	9.15319	3.4031		AT2G20722	0.745604	-0.612252	AT2G20722		-2.56304	-1.35786	down
AT2G20723	8.80266	2.85593		AT2G20723	0.865391	-0.676017	AT2G20723		-2.91078	-1.54141	down
AT2G20750	3.45828	6.9806		AT2G20750	-0.552939	0.529694	ATEXPB1		2.1179	1.08263	up
AT2G20800	0.0901358	0.00991472		AT2G20800	0.832013	-0.757655	NDB4		-3.0098	-1.58967	down
AT2G20835	7.81078	30.6814		AT2G20835	-1.04293	1.00081	AT2G20835		4.12312	2.04374	up
AT2G21050	5.75971	11.539		AT2G21050	-0.549974	0.521084	LAX2		2.10097	1.07106	up
AT2G21080	14.3193	3.87404		AT2G21080	0.91585	-0.905467	AT2G21080		-3.53404	-1.82132	down
AT2G21100	5.66855	12.9448		AT2G21100	-0.646399	0.617046	AT2G21100		2.40068	1.26345	up
AT2G21235	0.21856	0.0527755		AT2G21235	1.03384	-0.965931	AT2G21235		-3.99937	-1.99977	down
AT2G21340	11.5833	25.7061		AT2G21340	-0.64795	0.572441	AT2G21340		2.3301	1.22039	up
AT2G21430	0.882441	2.32921		AT2G21430	-0.78393	0.699513	AT2G21430		2.79615	1.48344	up
AT2G21490	0.118166	0.505675		AT2G21490	-1.04411	1.09187	LEA		4.39536	2.13598	up
AT2G21650	0.988769	0.0292436		AT2G21650	1.74193	-1.7488	MEE3		-11.2413	-3.49073	down
AT2G21720	0.142463	0.954445		AT2G21720	-1.48323	1.33321	AT2G21720		7.04421	2.81644	up
AT2G21730	0.241346	0.475306		AT2G21730	-0.768056	0.376732	ATCAD2		2.21114	1.14479	up
AT2G21820	3.9873	8.47337		AT2G21820	-0.691238	0.496587	AT2G21820		2.27809	1.18783	up
AT2G21860	12.532	5.76039		AT2G21860	0.564674	-0.48792	AT2G21860		-2.07426	-1.05259	down
AT2G21910	0.314425	7.0987		AT2G21910	-2.4248	2.16818	CYP96A5		24.1338	4.59298	up
AT2G22122	101.699	46.7274		AT2G22122	0.533394	-0.521141	AT2G22122		-2.07705	-1.05453	down
AT2G22240	6.93178	20.5888		AT2G22240	-0.834954	0.80371	ATIPS2		3.11377	1.63866	up
AT2G22330	75.928	35.2736		AT2G22330	0.589381	-0.44639	CYP79B3		-2.05021	-1.03577	down
AT2G22410	0.541515	1.04403		AT2G22410	-0.467738	0.539625	SLO1		2.01023	1.00736	up
AT2G22460	0.0156422	0.161005		AT2G22460	0	1.45413	AT2G22460		2.73991	1.45413	up
AT2G22710	0.0561598	0.38942		AT2G22710	-1.22074	1.43552	AT2G22710		6.30397	2.65626	up
AT2G22760	0	0.20034		AT2G22760	0	1.90483	AT2G22760		3.74466	1.90483	up
AT2G22790	3.98317	8.26274		AT2G22790	-0.580546	0.540517	AT2G22790		2.17507	1.12106	up
AT2G22820	0.448583	1.84764		AT2G22820	-0.993188	1.11649	AT2G22820		4.31595	2.10968	up
AT2G22821	0.562528	3.33891		AT2G22821	-1.36338	1.27777	AT2G22821		6.23827	2.64115	up
AT2G22880	49.0168	12.3625		AT2G22880	0.598536	-1.63034	AT2G22880		-4.68769	-2.22888	down
AT2G22980	47.6966	96.9709		AT2G22980	-0.606552	0.494496	SCPL13		2.14511	1.10105	up
AT2G23040	2.50301	1.06249		AT2G23040	0.639124	-0.520679	AT2G23040		-2.23427	-1.1598	down
AT2G23050	2.58261	1.08223		AT2G23050	0.691819	-0.444186	NPY4		-2.19772	-1.136	down
AT2G23100	3.18463	8.36915		AT2G23100	-0.804403	0.659143	AT2G23100		2.75785	1.46355	up
AT2G23110	0.703457	38.1903		AT2G23110	-3.28464	2.66099	AT2G23110		61.6327	5.94562	up
AT2G23118	0	3.56673		AT2G23118	-1.51196	1.81978	AT2G23118		10.0683	3.33175	up
AT2G23130	11.3364	28.074		AT2G23130	-0.775771	0.607257	AGP17		2.60815	1.38303	up
AT2G23150	7.6892	3.66995		AT2G23150	0.498152	-0.503498	ATNRAMP3		-2.00229	-1.00165	down
AT2G23260	0.227041	0.0336923		AT2G23260	0.92496	-1.35813	UGT84B1		-4.86719	-2.28309	down
AT2G23270	13.3654	0.0310234		AT2G23270	3.75722	-3.46696	AT2G23270		-149.518	-7.22417	down
AT2G23330	3.24232	1.12992		AT2G23330	0.72856	-0.731124	AT2G23330		-2.75048	-1.45968	down
AT2G23400	0.91154	2.62757		AT2G23400	-0.881309	0.738466	AT2G23400		3.07327	1.61978	up
AT2G23530	0.648518	0.277604		AT2G23530	0.440523	-0.751828	AT2G23530		-2.28525	-1.19235	down
AT2G23550	0.553362	1.3175		AT2G23550	-0.526385	0.768179	MES6		2.45303	1.29456	up
AT2G23600	98.7301	35.2071		AT2G23600	0.727956	-0.691375	MES2		-2.67461	-1.41933	down
AT2G23640	0	0.280614		AT2G23640	0	1.65974	RTNLB13		3.15961	1.65974	up
AT2G23680	9.71708	2.68145		AT2G23680	0.90215	-0.890161	AT2G23680		-3.46369	-1.79231	down
AT2G23770	9.88143	3.07553		AT2G23770	0.803613	-0.813876	AT2G23770		-3.06841	-1.61749	down
AT2G23830	2.44344	0.0334786		AT2G23830	2.3884	-1.96502	AT2G23830		-20.4412	-4.35341	down
AT2G23960	0.795365	0.291637		AT2G23960	0.649502	-0.802777	AT2G23960		-2.7364	-1.45228	down
AT2G23985	17.7989	8.04691		AT2G23985	0.499861	-0.58025	AT2G23985		-2.1142	-1.08011	down
AT2G24110	1.43511	6.75959		AT2G24110	-1.08991	1.20681	AT2G24110		4.9134	2.29672	up
AT2G24130	0.016459	0.0940465		AT2G24130	-1.10509	0.808589	AT2G24130		3.76769	1.91368	up
AT2G24140	0.328827	1.31272		AT2G24140	-1.26151	0.931779	AT2G24140		4.57345	2.19328	up
AT2G24160	5.367	0.900907		AT2G24160	1.19885	-1.32148	AT2G24160		-5.73715	-2.52033	down
AT2G24165	0.230177	0		AT2G24165	1.1917	-0.799352	AT2G24165		-3.97527	-1.99105	down
AT2G24180	97.703	29.9307		AT2G24180	0.870363	-0.765328	CYP71B6		-3.10736	-1.63569	down
AT2G24310	0.352	1.4906		AT2G24310	-1.31203	0.935469	AT2G24310		4.74858	2.2475	up
AT2G24600	17.5517	3.32664		AT2G24600	1.12193	-1.24938	AT2G24600		-5.17411	-2.37131	down
AT2G24700	0.939137	0.33444		AT2G24700	0.675972	-0.770416	AT2G24700		-2.72525	-1.44639	down
AT2G24710	0.0236178	0.089658		AT2G24710	-0.728068	0.823624	GLR2.3		2.93161	1.55169	up
AT2G24720	0.494941	0.00855033		AT2G24720	2.368	-2.24223	ATGLR2.2		-24.424	-4.61023	down
AT2G24735	0.0563411	0.838678		AT2G24735	-1.37622	1.85305	AT2G24735		9.37798	3.22928	up
AT2G24750	0.820838	0.0127966		AT2G24750	2.61192	-3.35108	AT2G24750		-62.3796	-5.963	down
AT2G24755	4.05616	0.0626797		AT2G24755	2.70287	-3.33997	AT2G24755		-65.9289	-6.04284	down
AT2G24760	4.85149	0.070369		AT2G24760	2.66673	-3.52416	AT2G24760		-73.0542	-6.1909	down
AT2G24840	0.15732	0		AT2G24840	0.942191	-0.506871	AGL61		-2.7303	-1.44906	down
AT2G24850	0.962072	0.14746		AT2G24850	1.12377	-1.8292	TAT3		-7.7434	-2.95297	down
AT2G24960	3.56322	1.44827		AT2G24960	0.624375	-0.604951	AT2G24960		-2.34457	-1.22933	down
AT2G25000	46.2684	3.56364		AT2G25000	1.76489	-1.87472	WRKY60		-12.4633	-3.63961	down
AT2G25130	0.348062	0		AT2G25130	1.79271	-1.52336	AT2G25130		-9.95949	-3.31607	down
AT2G25270	2.19014	0.701694		AT2G25270	0.78217	-0.794773	AT2G25270		-2.98337	-1.57694	down
AT2G25295	7.81778	0.0281666		AT2G25295	3.53256	-3.02581	LCR81		-94.2461	-6.55836	down
AT2G25410	0.241366	0.0148271		AT2G25410	1.39017	-0.868851	AT2G25410		-4.78666	-2.25902	down
AT2G25440	0.398017	0		AT2G25440	2.27026	-1.59967	AtRLP20		-14.6207	-3.86994	down
AT2G25460	2.03725	4.48489		AT2G25460	-0.435884	0.738584	AT2G25460		2.2571	1.17447	up
AT2G25470	6.26778	0.267405		AT2G25470	2.13256	-2.37033	AtRLP21		-22.6728	-4.50289	down
AT2G25510	43.9493	0.379918		AT2G25510	3.3541	-3.44025	AT2G25510		-110.995	-6.79435	down
AT2G25625	4.19198	9.55027		AT2G25625	-0.736227	0.543495	AT2G25625		2.42792	1.27972	up
AT2G25735	23.639	5.01581		AT2G25735	0.951091	-1.30245	AT2G25735		-4.76852	-2.25354	down
AT2G25780	4.35114	1.85244		AT2G25780	0.598824	-0.525472	AT2G25780		-2.17995	-1.1243	down
AT2G25810	11.5237	22.2544		AT2G25810	-0.551549	0.469626	TIP4;1		2.02957	1.02118	up
AT2G25890	0.548094	4.43387		AT2G25890	-1.86087	1.3198	AT2G25890		9.06729	3.18067	up
AT2G25964	21.2263	173.635		AT2G25964	-1.57914	1.52048	AT2G25964		8.57197	3.09963	up
AT2G25980	17.1963	3.42458		AT2G25980	1.16044	-1.09123	AT2G25980		-4.76236	-2.25168	down
AT2G26010	8.58331	0.102983		AT2G26010	2.90978	-2.914	PDF1.3		-56.6412	-5.82378	down
AT2G26020	3.48309	0.0226401		AT2G26020	2.49458	-1.49855	PDF1.2b		-15.9239	-3.99312	down
AT2G26160	0.0373841	0.174637		AT2G26160	-0.890626	1.18326	AT2G26160		4.2102	2.07389	up
AT2G26190	35.1433	15.1329		AT2G26190	0.56977	-0.584765	AT2G26190		-2.22613	-1.15454	down
AT2G26211	5.3693	0.0842984		AT2G26211	2.29373	-2.09716	MIR825A		-20.9792	-4.39089	down
AT2G26215	8.35585	0		AT2G26215	3.44426	-3.26587	AT2G26215		-104.701	-6.71014	down
AT2G26220	1.2887	0		AT2G26220	2.26437	-2.02907	AT2G26220		-19.609	-4.29344	down
AT2G26240	41.0399	17.5581		AT2G26240	0.563107	-0.603774	AT2G26240		-2.24526	-1.16688	down
AT2G26390	0.562511	0.258461		AT2G26390	0.541826	-0.547393	AT2G26390		-2.12759	-1.08922	down
AT2G26400	1.02276	0.00571308		AT2G26400	2.60186	-1.09397	ARD		-12.9585	-3.69583	down
AT2G26440	27.9366	5.81329		AT2G26440	1.21888	-0.963175	AT2G26440		-4.53799	-2.18205	down
AT2G26450	0.0227403	0.0935421		AT2G26450	-0.865657	1.11943	AT2G26450		3.95886	1.98509	up
AT2G26520	0.359581	0.136211		AT2G26520	0.517147	-0.870459	AT2G26520		-2.61644	-1.38761	down
AT2G26530	19.3637	5.46469		AT2G26530	0.657675	-1.26337	AR781		-3.78697	-1.92104	down
AT2G26560	44.6006	2.54627		AT2G26560	2.1325	-1.92185	PLA IIA		-16.6142	-4.05435	down
AT2G26630	0.944185	0.0171392		AT2G26630	2.00424	-1.98852	AT2G26630		-15.9199	-3.99276	down
AT2G26690	50.131	99.981		AT2G26690	-0.54996	0.512764	AT2G26690		2.08887	1.06272	up
AT2G26820	2.53021	0		AT2G26820	3.12338	-2.94793	ATPP2-A3		-67.2425	-6.0713	down
AT2G27010	3.77142	0.747756		AT2G27010	1.18746	-1.06372	CYP705A9		-4.76073	-2.25118	down
AT2G27035	0.520901	1.0821		AT2G27035	-0.508308	0.571821	ENODL20		2.11423	1.08013	up
AT2G27190	35.0256	13.8336		AT2G27190	0.64387	-0.63037	PAP12		-2.41871	-1.27424	down
AT2G27300	0.113027	0.642174		AT2G27300	-1.92234	0.997727	NTL8		7.56883	2.92007	up
AT2G27380	0.0145659	1.29407		AT2G27380	-1.86211	3.59893	ATEPR1		44.0491	5.46104	up
AT2G27389	10.3015	1.50698		AT2G27389	1.20794	-1.57017	AT2G27389		-6.85956	-2.77812	down
AT2G27390	7.53394	1.11935		AT2G27390	1.25851	-1.44953	AT2G27390		-6.53433	-2.70804	down
AT2G27400	20.2555	7.08918		AT2G27400	0.731605	-0.716866	TAS1A		-2.72918	-1.44847	down
AT2G27402	24.4549	0.40183		AT2G27402	2.94523	-2.90753	AT2G27402		-57.7907	-5.85276	down
AT2G27420	0.201782	0.572963		AT2G27420	-1.49086	0.538478	AT2G27420		4.08219	2.02934	up
AT2G27535	0.330374	0		AT2G27535	1.49393	0	AT2G27535		-2.81655	-1.49393	down
AT2G27660	24.6701	2.2335		AT2G27660	1.72206	-1.6765	AT2G27660		-10.5455	-3.39856	down
AT2G27880	0.0768381	0.161974		AT2G27880	-0.426531	0.652343	AGO5		2.11239	1.07887	up
AT2G27920	9.9082	4.22129		AT2G27920	0.608813	-0.55486	SCPL51		-2.24027	-1.16367	down
AT2G27930	1.64807	0.607701		AT2G27930	0.565967	-0.858591	AT2G27930		-2.68432	-1.42456	down
AT2G28085	0.194791	0.572123		AT2G28085	-0.384327	0.897076	AT2G28085		2.43075	1.2814	up
AT2G28120	13.3962	6.0222		AT2G28120	0.51372	-0.575217	AT2G28120		-2.12717	-1.08894	down
AT2G28210	0.859862	0.0714629		AT2G28210	1.76661	-1.70523	ATACA2		-11.095	-3.47183	down
AT2G28470	19.6134	39.8434		AT2G28470	-0.581174	0.50853	BGAL8		2.1283	1.0897	up
AT2G28490	0.0379229	1.20321		AT2G28490	-2.68756	2.15583	AT2G28490		28.7082	4.84339	up
AT2G28500	0.209755	0.639717		AT2G28500	-0.833657	0.817952	LBD11		3.14184	1.65161	up
AT2G28560	0.385356	0.836963		AT2G28560	-1.05944	0.286368	ATRAD51B		2.54173	1.34581	up
AT2G28570	68.4488	22.5971		AT2G28570	0.832416	-0.69663	AT2G28570		-2.88595	-1.52905	down
AT2G28620	3.55696	1.63945		AT2G28620	0.455774	-0.602792	AT2G28620		-2.08286	-1.05857	down
AT2G28630	260.877	32.9509		AT2G28630	1.47126	-1.44446	KCS12		-7.54603	-2.91572	down
AT2G28670	10.6459	23.2475		AT2G28670	-0.696234	0.504058	AT2G28670		2.29786	1.20029	up
AT2G28671	11.1816	24.2941		AT2G28671	-0.717056	0.478508	AT2G28671		2.29034	1.19556	up
AT2G28755	9.67783	0.183241		AT2G28755	2.16301	-2.48348	AT2G28755		-25.0457	-4.64649	down
AT2G28810	5.74221	11.1829		AT2G28810	-0.539152	0.489709	AT2G28810		2.04041	1.02886	up
AT2G28830	3.04432	5.92633		AT2G28830	-0.502307	0.52542	PUB12		2.03881	1.02773	up
AT2G28860	0.0392286	0.460619		AT2G28860	-2.06668	1.37315	CYP710A4		10.8516	3.43984	up
AT2G28890	42.3896	19.6561		AT2G28890	0.524118	-0.518488	PLL4		-2.05995	-1.04261	down
AT2G28900	13.5167	33.2961		AT2G28900	-0.741666	0.631077	OEP16		2.58962	1.37274	up
AT2G28930	15.5974	6.46586		AT2G28930	0.582291	-0.626175	PK1B		-2.31092	-1.20847	down
AT2G28940	24.1678	9.56825		AT2G28940	0.631993	-0.63797	AT2G28940		-2.41155	-1.26996	down
AT2G28960	5.61707	1.24832		AT2G28960	1.02803	-1.08662	AT2G28960		-4.33083	-2.11464	down
AT2G28990	1.19422	0.0012161		AT2G28990	3.07202	-2.84535	AT2G28990		-60.4376	-5.91737	down
AT2G29000	0.270912	0.0346307		AT2G29000	1.5495	-1.32044	AT2G29000		-7.31039	-2.86995	down
AT2G29090	0.507928	1.08155		AT2G29090	-0.48732	0.648678	CYP707A2		2.19771	1.136	up
AT2G29100	0.309992	0.0223704		AT2G29100	1.52764	-1.97959	ATGLR2.9		-11.3706	-3.50724	down
AT2G29110	0.856589	0.0669203		AT2G29110	1.56139	-2.18078	ATGLR2.8		-13.3815	-3.74217	down
AT2G29120	3.98366	0.131744		AT2G29120	2.24341	-2.71638	ATGLR2.7		-31.1204	-4.95979	down
AT2G29130	0.680837	1.47016		AT2G29130	-0.588608	0.589959	LAC2		2.26352	1.17857	up
AT2G29220	1.77344	0		AT2G29220	3.18616	-2.71824	AT2G29220		-59.8963	-5.90439	down
AT2G29250	0.132677	0		AT2G29250	1.288	-0.939732	AT2G29250		-4.68396	-2.22773	down
AT2G29290	47.5412	10.9169		AT2G29290	1.02588	-1.02936	AT2G29290		-4.15612	-2.05524	down
AT2G29330	24.2947	7.06758		AT2G29330	0.876754	-0.839256	TRI		-3.28527	-1.71601	down
AT2G29340	205.329	70.2567		AT2G29340	0.766259	-0.71105	AT2G29340		-2.78429	-1.47731	down
AT2G29350	4.51233	0.0310382		AT2G29350	3.41169	-3.22491	SAG13		-99.4984	-6.6366	down
AT2G29370	1.0683	0.216786		AT2G29370	0.784283	-1.66289	AT2G29370		-5.45346	-2.44717	down
AT2G29380	0.0258367	0.928605		AT2G29380	-1.78154	2.64913	HAI3		21.5658	4.43067	up
AT2G29440	7.53376	1.33476		AT2G29440	1.22887	-1.19344	ATGSTU6		-5.36031	-2.42232	down
AT2G29450	56.7421	117.697		AT2G29450	-0.616111	0.509504	ATGSTU5		2.18195	1.12561	up
AT2G29452	0	1.01458		AT2G29452	-0.359228	1.00458	AT2G29452		2.57363	1.36381	up
AT2G29480	5.9956	2.34702		AT2G29480	0.602499	-0.706537	ATGSTU2		-2.47776	-1.30904	down
AT2G29490	44.0091	11.1943		AT2G29490	0.907617	-0.999326	ATGSTU1		-3.75014	-1.90694	down
AT2G29500	7.19277	3.159		AT2G29500	0.563812	-0.556529	AT2G29500		-2.17398	-1.12034	down
AT2G29710	0.4692	1.1042		AT2G29710	-0.784347	0.530634	AT2G29710		2.48799	1.31498	up
AT2G29740	14.9714	2.91861		AT2G29740	1.05606	-1.24966	UGT71C2		-4.94417	-2.30573	down
AT2G29950	2.28292	0.649555		AT2G29950	0.726331	-1.18652	ELF4-L1		-3.76552	-1.91285	down
AT2G29995	52.8843	20.8331		AT2G29995	0.699174	-0.572632	AT2G29995		-2.41464	-1.27181	down
AT2G30020	4.20615	24.9601		AT2G30020	-0.0518026	2.02474	AT2G30020		4.21795	2.07654	up
AT2G30130	2.90031	0.971712		AT2G30130	0.751063	-0.701944	ASL5		-2.73778	-1.45301	down
AT2G30140	39.7019	12.4906		AT2G30140	0.824241	-0.777406	AT2G30140		-3.0349	-1.60165	down
AT2G30210	9.54474	18.5695		AT2G30210	-0.593392	0.437638	LAC3		2.04348	1.03103	up
AT2G30220	0.0298029	0.190602		AT2G30220	-0.718067	0.920987	AT2G30220		3.11462	1.63905	up
AT2G30230	11.7952	51.5178		AT2G30230	-1.0892	1.10394	AT2G30230		4.57302	2.19315	up
AT2G30360	8.16204	21.2368		AT2G30360	-0.737096	0.70857	CIPK11		2.72388	1.44567	up
AT2G30362	7.54845	19.3839		AT2G30362	-0.727831	0.698964	AT2G30362		2.68849	1.4268	up
AT2G30420	1.11191	0.494919		AT2G30420	0.415779	-0.695682	ETC2		-2.16064	-1.11146	down
AT2G30432	0.029074	0.367885		AT2G30432	-0.425861	1.24796	TCL1		3.19059	1.67382	up
AT2G30490	328.558	91.2907		AT2G30490	0.922639	-0.85604	ATC4H		-3.43112	-1.77868	down
AT2G30500	77.0769	14.1158		AT2G30500	1.1815	-1.20195	AT2G30500		-5.21782	-2.38345	down
AT2G30540	4.21235	1.03074		AT2G30540	0.857782	-1.15114	AT2G30540		-4.02481	-2.00892	down
AT2G30750	196.587	0.264973		AT2G30750	4.74157	-4.78128	CYP71A12		-735.637	-9.52285	down
AT2G30760	2.37802	1.13847		AT2G30760	0.321386	-0.845313	AT2G30760		-2.24498	-1.1667	down
AT2G30770	9.66735	0.281182		AT2G30770	2.86192	-1.95781	CYP71A13		-28.2413	-4.81973	down
AT2G30840	8.26091	3.53549		AT2G30840	0.50444	-0.661729	AT2G30840		-2.24415	-1.16617	down
AT2G30945	4.22109	0.0393406		AT2G30945	2.70957	-2.76771	AT2G30945		-44.5477	-5.47728	down
AT2G31018	3.31668	1.30165		AT2G31018	0.61727	-0.683878	AT2G31018		-2.46425	-1.30115	down
AT2G31020	9.66346	4.50214		AT2G31020	0.495836	-0.542683	ORP1A		-2.05412	-1.03852	down
AT2G31081	0.0467532	1.25988		AT2G31081	-1.87502	2.1666	CLE4		16.4683	4.04162	up
AT2G31082	0.536925	1.37202		AT2G31082	-1.04084	0.503771	CLE7		2.91726	1.54461	up
AT2G31083	1.38021	7.04914		AT2G31083	-1.13565	1.28489	CLE5		5.35371	2.42054	up
AT2G31141	1.98717	0.137678		AT2G31141	1.82449	-2.02014	AT2G31141		-14.3664	-3.84463	down
AT2G31150	10.4606	0.0272819		AT2G31150	4.21317	-4.30778	AT2G31150		-367.335	-8.52095	down
AT2G31335	1.19022	0.052861		AT2G31335	1.76859	-0.725176	AT2G31335		-5.63248	-2.49377	down
AT2G31420	0.748766	0.0542965		AT2G31420	1.61873	-1.44732	AT2G31420		-8.37473	-3.06604	down
AT2G31425	0.171242	0		AT2G31425	1.19748	0	AT2G31425		-2.29339	-1.19748	down
AT2G31585	39.1615	104.486		AT2G31585	-0.770854	0.718673	AT2G31585		2.80797	1.48953	up
AT2G31860	0.161933	0.928949		AT2G31860	-1.25881	1.30379	AT2G31860		5.90772	2.5626	up
AT2G31865	10.4023	3.41759		AT2G31865	0.760612	-0.77964	PARG2		-2.90845	-1.54025	down
AT2G31930	0.117355	0.437688		AT2G31930	-1.31098	0.707102	AT2G31930		4.05045	2.01808	up
AT2G31940	1.28461	4.08765		AT2G31940	-0.827321	0.899155	AT2G31940		3.30918	1.72648	up
AT2G31980	16.9103	49.1731		AT2G31980	-0.776571	0.820412	AtCYS2		3.0251	1.59698	up
AT2G31985	0.0705359	0.243515		AT2G31985	-0.837336	0.715074	AT2G31985		2.93307	1.55241	up
AT2G32020	9.02998	2.03732		AT2G32020	0.942932	-1.16557	AT2G32020		-4.31242	-2.1085	down
AT2G32120	2.97202	5.77351		AT2G32120	-0.617017	0.417016	HSP70T-2		2.04774	1.03403	up
AT2G32200	1.99732	0.622499		AT2G32200	0.501537	-1.31743	AT2G32200		-3.52829	-1.81897	down
AT2G32210	7.43078	3.22776		AT2G32210	0.549683	-0.607844	AT2G32210		-2.23075	-1.15753	down
AT2G32230	20.3509	6.76715		AT2G32230	0.753015	-0.770288	PRORP1		-2.87449	-1.5233	down
AT2G32290	0.111842	0.429889		AT2G32290	-1.27484	0.804246	BMY5		4.22539	2.07909	up
AT2G32300	14.9885	31.4309		AT2G32300	-0.577117	0.557376	UCC1		2.19541	1.13449	up
AT2G32460	0.275317	0.65771		AT2G32460	-0.273452	0.960339	ATM1		2.35184	1.23379	up
AT2G32487	6.89123	2.55018		AT2G32487	0.634435	-0.739903	AT2G32487		-2.59249	-1.37434	down
AT2G32660	6.16211	1.70835		AT2G32660	0.908258	-0.875107	AtRLP22		-3.44228	-1.78337	down
AT2G32670	0.270326	0.0579386		AT2G32670	0.812492	-1.19222	VAMP725		-4.01309	-2.00471	down
AT2G32890	1.61507	1.18053		AT2G32890	-0.0556043	-1.20912	RALFL17		-2.22455	-1.15351	down
AT2G32960	9.22297	2.59835		AT2G32960	0.876745	-0.883927	AT2G32960		-3.38856	-1.76067	down
AT2G32990	1.82561	4.24935		AT2G32990	-0.716549	0.577175	AtGH9B8		2.4516	1.29372	up
AT2G33000	0.233991	0.687773		AT2G33000	-0.692661	0.893468	AT2G33000		3.00243	1.58613	up
AT2G33020	0.287387	0.0278121		AT2G33020	1.37233	-2.00671	AtRLP24		-10.4038	-3.37904	down
AT2G33070	0.0270085	0.717363		AT2G33070	-1.84209	2.48779	ATNSP2		20.1106	4.32989	up
AT2G33130	8.89309	0.514233		AT2G33130	1.6978	-2.72568	RALFL18		-21.4585	-4.42348	down
AT2G33175	0.896135	0.340457		AT2G33175	0.501188	-1.07159	AT2G33175		-2.97478	-1.57278	down
AT2G33260	0.0696842	0.340127		AT2G33260	-0.772464	1.43421	AT2G33260		4.61608	2.20667	up
AT2G33280	0.0655576	0.273089		AT2G33280	-0.574977	1.14047	AT2G33280		3.28399	1.71545	up
AT2G33580	1.4371	3.3065		AT2G33580	-0.333788	0.854544	AT2G33580		2.27889	1.18833	up
AT2G33710	7.15745	2.5885		AT2G33710	0.644222	-0.761347	AT2G33710		-2.64922	-1.40557	down
AT2G33735	2.88001	1.2291		AT2G33735	0.738125	-0.373822	AT2G33735		-2.16137	-1.11195	down
AT2G33780	0.318052	0.025001		AT2G33780	1.49966	-0.478315	AT2G33780		-3.93939	-1.97797	down
AT2G33790	3.65391	33.5451		AT2G33790	-1.68474	1.5856	ATAGP30		9.64871	3.27034	up
AT2G33793	1.11573	0.306564		AT2G33793	0.959676	-0.837385	AT2G33793		-3.47512	-1.79706	down
AT2G33830	236.356	542.823		AT2G33830	-0.684693	0.584105	AT2G33830		2.40961	1.2688	up
AT2G33850	19.6515	5.04421		AT2G33850	0.977731	-0.92059	AT2G33850		-3.72779	-1.89832	down
AT2G34020	5.4034	1.75415		AT2G34020	0.817524	-0.723506	AT2G34020		-2.91002	-1.54103	down
AT2G34130	0.00411252	0.0882906		AT2G34130	-0.979891	1.33788	MEE19		4.98562	2.31777	up
AT2G34210	0.139166	0.0235251		AT2G34210	1.40872	-0.940955	AT2G34210		-5.0971	-2.34968	down
AT2G34315	0.0315883	0.327036		AT2G34315	-0.6126	1.87529	AT2G34315		5.60957	2.48789	up
AT2G34320	0.036627	1.65356		AT2G34320	-2.35485	2.50313	AT2G34320		28.9999	4.85798	up
AT2G34340	3.55971	7.12319		AT2G34340	-0.53238	0.535813	AT2G34340		2.09681	1.06819	up
AT2G34350	0.834979	2.66774		AT2G34350	-0.891029	0.860432	AT2G34350		3.36699	1.75146	up
AT2G34360	0.100806	0.267581		AT2G34360	-0.680747	0.6803	AT2G34360		2.56872	1.36105	up
AT2G34420	2517.39	5190.86		AT2G34420	-0.572599	0.538914	LHCB1.5		2.16072	1.11151	up
AT2G34430	1017.35	2066.06		AT2G34430	-0.520445	0.56713	LHB1B1		2.12516	1.08757	up
AT2G34600	0.653238	3.15325		AT2G34600	-1.4922	0.934939	TIFY5B		5.37827	2.42714	up
AT2G34610	0.845394	2.62236		AT2G34610	-0.867951	0.834691	AT2G34610		3.25496	1.70264	up
AT2G34810	1.9869	0.56203		AT2G34810	0.877258	-0.872624	AT2G34810		-3.36331	-1.74988	down
AT2G34840	6.35529	0.00325705		AT2G34840	3.6537	-3.62881	AT2G34840		-155.688	-7.28251	down
AT2G34930	4.4964	10.232		AT2G34930	-0.46477	0.759268	AT2G34930		2.336	1.22404	up
AT2G34960	3.62206	0.868611		AT2G34960	0.940096	-1.06645	CAT5		-4.0182	-2.00655	down
AT2G34980	1.20766	2.67465		AT2G34980	-0.584042	0.649606	SETH1		2.35161	1.23365	up
AT2G35070	0.121861	0.409367		AT2G35070	-1.11129	0.63147	AT2G35070		3.34675	1.74276	up
AT2G35200	0.608129	0.243489		AT2G35200	0.539291	-0.720851	AT2G35200		-2.39519	-1.26014	down
AT2G35300	0.438464	12.9147		AT2G35300	-2.43703	2.50531	LEA18		30.7464	4.94234	up
AT2G35590	0.384651	0.0454687		AT2G35590	1.28593	-1.59318	AT2G35590		-7.35698	-2.87911	down
AT2G35600	0.636668	1.44829		AT2G35600	-0.549806	0.680288	ATBRXL1		2.34582	1.23009	up
AT2G35660	9.97473	24.6586		AT2G35660	-0.719762	0.65471	CTF2A		2.59273	1.37447	up
AT2G35690	10.7988	3.50371		AT2G35690	0.759507	-0.799708	ACX5		-2.94693	-1.55921	down
AT2G35730	5.71389	1.49899		AT2G35730	0.847667	-1.04563	AT2G35730		-3.71484	-1.8933	down
AT2G35742	2.60817	0.673142		AT2G35742	1.18653	-0.150481	AT2G35742		-2.52628	-1.33701	down
AT2G35747	0	4.08199		AT2G35747	-0.98723	1.58989	AT2G35747		5.96748	2.57712	up
AT2G35810	25.1163	128.153		AT2G35810	-1.25501	1.16624	AT2G35810		5.35632	2.42124	up
AT2G35859	3.85411	8.69726		AT2G35859	-0.652826	0.590645	AT2G35859		2.36767	1.24347	up
AT2G35860	5.21319	12.0145		AT2G35860	-0.64629	0.624743	FLA16		2.41334	1.27103	up
AT2G35945	10.4084	4.45291		AT2G35945	0.112977	-4.71957	AT2G35945		-28.4933	-4.83255	down
AT2G35960	2.25546	0.816842		AT2G35960	0.602718	-0.85768	NHL12		-2.75184	-1.4604	down
AT2G35980	9.97938	1.03209		AT2G35980	1.64034	-1.56341	NHL10		-9.21351	-3.20375	down
AT2G36050	6.77452	15.2155		AT2G36050	-0.60642	0.626479	ATOFP15		2.35039	1.2329	up
AT2G36145	16.6041	34.3958		AT2G36145	-0.602128	0.52023	AT2G36145		2.17703	1.12236	up
AT2G36180	0.259153	0		AT2G36180	1.11115	0	AT2G36180		-2.16017	-1.11115	down
AT2G36210	2.99741	0.570501		AT2G36210	1.21561	-1.09565	AT2G36210		-4.96317	-2.31126	down
AT2G36220	54.1205	25.7406		AT2G36220	0.308846	-0.776224	AT2G36220		-2.12148	-1.08507	down
AT2G36470	5.03058	1.742		AT2G36470	0.654785	-0.821007	AT2G36470		-2.78136	-1.47579	down
AT2G36540	2.1818	0.177333		AT2G36540	1.59097	-2.12158	AT2G36540		-13.1096	-3.71255	down
AT2G36550	0	0.25662		AT2G36550	0	1.56144	AT2G36550		2.95148	1.56144	up
AT2G36640	0	1.21054		AT2G36640	-2.52829	2.72122	ATECP63		38.0417	5.24951	up
AT2G36660	0.182372	0.062856		AT2G36660	0.620786	-0.870459	PAB7		-2.81132	-1.49125	down
AT2G36690	127.071	3.59679		AT2G36690	2.68021	-2.37937	AT2G36690		-33.3492	-5.05958	down
AT2G36770	3.20049	0.944949		AT2G36770	0.67513	-1.06855	AT2G36770		-3.34887	-1.74368	down
AT2G36780	1.52214	0.682609		AT2G36780	0.525718	-0.58128	AT2G36780		-2.15397	-1.107	down
AT2G36790	2.30986	0.648034		AT2G36790	0.87189	-0.889893	UGT73C6		-3.39117	-1.76178	down
AT2G36792	2.05586	0.567904		AT2G36792	0.921496	-0.851982	AT2G36792		-3.41877	-1.77348	down
AT2G36800	12.8111	4.81042		AT2G36800	0.575169	-0.788174	DOGT1		-2.57281	-1.36334	down
AT2G36830	199.279	536.269		AT2G36830	-0.787826	0.707408	GAMMA-TIP		2.8191	1.49523	up
AT2G37030	1.45632	6.96546		AT2G37030	-1.53428	0.914868	AT2G37030		5.46095	2.44915	up
AT2G37040	130.005	47.9071		AT2G37040	0.754292	-0.613591	PAL1		-2.58092	-1.36788	down
AT2G37390	2.39044	0.889991		AT2G37390	0.660782	-0.703465	NAKR2		-2.57442	-1.36425	down
AT2G37430	3.69534	1.40454		AT2G37430	0.531642	-1.06285	AT2G37430		-3.01987	-1.59449	down
AT2G37440	1.29555	4.22159		AT2G37440	-0.856041	0.908979	AT2G37440		3.39879	1.76502	up
AT2G37580	0.638472	1.79322		AT2G37580	-0.748256	0.847518	AT2G37580		3.02257	1.59577	up
AT2G37720	0.0872102	0		AT2G37720	0.821379	-0.432695	TBL15		-2.38514	-1.25407	down
AT2G37770	2.31491	6.84085		AT2G37770	-0.739819	0.8854	AT2G37770		3.08489	1.62522	up
AT2G37830	0.824726	0.217358		AT2G37830	1.26707	-0.407185	AT2G37830		-3.19155	-1.67426	down
AT2G37870	1.1831	14.0327		AT2G37870	-1.98617	1.66689	AT2G37870		12.58	3.65306	up
AT2G37900	0.0775466	0.446794		AT2G37900	-1.75076	1.06566	AT2G37900		7.04414	2.81642	up
AT2G37980	3.10252	1.37719		AT2G37980	0.514698	-0.592454	AT2G37980		-2.1542	-1.10715	down
AT2G38152	0.547169	1.37854		AT2G38152	-0.776174	0.641895	AT2G38152		2.67227	1.41807	up
AT2G38180	8.58049	4.08002		AT2G38180	0.440252	-0.574639	AT2G38180		-2.02075	-1.01489	down
AT2G38220	0.503764	0.0882195		AT2G38220	1.18724	-1.23678	AT2G38220		-5.36662	-2.42401	down
AT2G38240	0.483534	0.0288613		AT2G38240	2.08952	-0.995039	AT2G38240		-8.4829	-3.08456	down
AT2G38250	5.36869	1.79267		AT2G38250	0.739072	-0.77963	AT2G38250		-2.86533	-1.5187	down
AT2G38290	16.0238	6.36412		AT2G38290	0.617121	-0.647784	AMT2;1		-2.40312	-1.26491	down
AT2G38310	84.3397	27.5894		AT2G38310	0.790248	-0.757102	PYL4		-2.9228	-1.54735	down
AT2G38380	36.6942	12.2912		AT2G38380	0.895169	-0.598437	AT2G38380		-2.81592	-1.49361	down
AT2G38430	1.32701	0.395361		AT2G38430	0.760828	-0.970553	AT2G38430		-3.32046	-1.73138	down
AT2G38460	2.00779	3.84137		AT2G38460	-0.479815	0.524017	ATIREG1		2.00532	1.00383	up
AT2G38465	0.833974	2.14765		AT2G38465	-1.11814	0.51364	AT2G38465		3.09896	1.63178	up
AT2G38480	8.42902	16.2155		AT2G38480	-0.440473	0.565549	AT2G38480		2.00837	1.00602	up
AT2G38540	584.103	1585.16		AT2G38540	-0.884881	0.659286	LP1		2.91636	1.54417	up
AT2G38600	0.0247077	1.19061		AT2G38600	-2.03693	2.11077	AT2G38600		17.7248	4.1477	up
AT2G38610	18.9059	45.2825		AT2G38610	-0.717502	0.611521	AT2G38610		2.51233	1.32902	up
AT2G38860	105.562	7.18959		AT2G38860	1.92711	-1.88027	YLS5		-14.0003	-3.80738	down
AT2G38870	454.556	12.4733		AT2G38870	2.7105	-2.39319	AT2G38870		-34.3847	-5.1037	down
AT2G38905	0.200703	1.51916		AT2G38905	-1.75685	1.01895	AT2G38905		6.84857	2.7758	up
AT2G38940	45.6163	8.72619		AT2G38940	1.14225	-1.18471	ATPT2		-5.01745	-2.32696	down
AT2G38980	13.1952	4.78214		AT2G38980	0.659327	-0.740364	AT2G38980		-2.63845	-1.39969	down
AT2G38995	0.72382	0.00910845		AT2G38995	2.35892	-2.13232	AT2G38995		-22.4904	-4.49124	down
AT2G39010	326.316	744.495		AT2G39010	-0.671856	0.587631	PIP2E		2.39411	1.25949	up
AT2G39030	0.219912	0		AT2G39030	1.26299	-0.734027	AT2G39030		-3.99173	-1.99701	down
AT2G39040	3.40027	9.50622		AT2G39040	-0.945958	0.64017	AT2G39040		3.00242	1.58613	up
AT2G39110	6.78195	19.8662		AT2G39110	-0.871412	0.752637	AT2G39110		3.08239	1.62405	up
AT2G39200	231.438	8.54583		AT2G39200	2.3981	-2.29127	MLO12		-25.8013	-4.68937	down
AT2G39210	107.557	17.2249		AT2G39210	1.34318	-1.22984	AT2G39210		-5.95054	-2.57302	down
AT2G39230	0.273002	0.0750513		AT2G39230	0.511412	-1.66479	LOJ		-4.51963	-2.1762	down
AT2G39280	11.6356	4.85096		AT2G39280	0.618165	-0.573166	AT2G39280		-2.28363	-1.19133	down
AT2G39350	17.7394	5.07356		AT2G39350	0.848788	-0.891592	AT2G39350		-3.34123	-1.74038	down
AT2G39380	36.5766	8.23011		AT2G39380	1.05263	-1.03223	ATEXO70H2		-4.24233	-2.08486	down
AT2G39390	119.838	47.4417		AT2G39390	0.628062	-0.643853	AT2G39390		-2.41482	-1.27191	down
AT2G39400	100.854	24.2063		AT2G39400	0.952976	-1.04153	AT2G39400		-3.9848	-1.99451	down
AT2G39410	10.222	3.56158		AT2G39410	0.805179	-0.641643	AT2G39410		-2.72607	-1.44682	down
AT2G39510	0.194948	3.52358		AT2G39510	-2.37838	1.96289	AT2G39510		20.2699	4.34127	up
AT2G39518	107.378	11.8314		AT2G39518	1.65297	-1.45538	AT2G39518		-8.62393	-3.10834	down
AT2G39520	0	1.73122		AT2G39520	-1.46053	1.82711	AT2G39520		9.76513	3.28764	up
AT2G39530	18.4626	7.73736		AT2G39530	0.608712	-0.577561	AT2G39530		-2.27564	-1.18627	down
AT2G39560	1.31681	0.554189		AT2G39560	0.536786	-0.690362	AT2G39560		-2.34104	-1.22715	down
AT2G39660	36.3535	12.8851		AT2G39660	0.773805	-0.652796	BIK1		-2.68813	-1.4266	down
AT2G39675	13.5914	4.62932		AT2G39675	0.838541	-0.638496	TAS1C		-2.78376	-1.47704	down
AT2G39800	13.7566	38.1094		AT2G39800	-0.881019	0.668975	ATP5CS		2.92816	1.54999	up
AT2G39855	0.666155	1.27633		AT2G39855	-0.892464	0.290299	AT2G39855		2.27011	1.18276	up
AT2G40050	0.0175806	0.371145		AT2G40050	-1.77837	2.02382	AT2G40050		13.95	3.80219	up
AT2G40095	18.655	5.46343		AT2G40095	0.878456	-0.825332	AT2G40095		-3.25755	-1.70379	down
AT2G40170	0.534977	8.00442		AT2G40170	-1.93394	2.0228	EM6		15.5273	3.95673	up
AT2G40180	0.973727	0.189434		AT2G40180	1.17952	-1.11114	ATHPP2C5		-4.89281	-2.29066	down
AT2G40200	2.6873	0.744315		AT2G40200	0.712769	-1.14515	AT2G40200		-3.62484	-1.85792	down
AT2G40330	22.4203	0.967192		AT2G40330	2.35662	-2.09678	PYL6		-21.9082	-4.4534	down
AT2G40340	0.27424	0.0696969		AT2G40340	0.655485	-1.20148	DREB2C		-3.62244	-1.85696	down
AT2G40390	1.09647	2.21855		AT2G40390	-0.485733	0.591116	AT2G40390		2.10942	1.07685	up
AT2G40435	0.0440263	0.22905		AT2G40435	-0.891109	0.946398	AT2G40435		3.57392	1.83751	up
AT2G40460	2.67357	7.30507		AT2G40460	-0.757529	0.758259	AT2G40460		2.85955	1.51579	up
AT2G40530	3.15663	9.93584		AT2G40530	-0.90374	0.820205	AT2G40530		3.30339	1.72395	up
AT2G40610	70.4627	203.742		AT2G40610	-0.790606	0.808458	EXP8		3.02947	1.59906	up
AT2G40670	1.78823	0.616755		AT2G40670	0.709427	-0.783272	ARR16		-2.81415	-1.4927	down
AT2G40740	0.938666	0		AT2G40740	2.16445	-1.71492	WRKY55		-14.7166	-3.87937	down
AT2G40750	0.542861	0.0298272		AT2G40750	1.55906	-1.73586	ATWRKY54		-9.81453	-3.29492	down
AT2G40900	14.1035	31.9521		AT2G40900	-0.631156	0.614136	AT2G40900		2.37066	1.24529	up
AT2G40960	9.34162	20.6788		AT2G40960	-0.589299	0.622783	AT2G40960		2.31672	1.21208	up
AT2G41090	45.5891	15.5674		AT2G41090	0.669717	-0.830549	AT2G41090		-2.82895	-1.50027	down
AT2G41100	399.008	143.367		AT2G41100	0.596288	-0.841622	ATCAL4		-2.70928	-1.43791	down
AT2G41150	12.0752	4.67795		AT2G41150	0.654205	-0.649475	AT2G41150		-2.46858	-1.30368	down
AT2G41170	16.7269	5.84185		AT2G41170	0.707018	-0.74927	AT2G41170		-2.74401	-1.45629	down
AT2G41190	6.58346	25.8436		AT2G41190	-1.02603	1.01689	AT2G41190		4.1208	2.04292	up
AT2G41230	13.7691	1.24999		AT2G41230	1.74167	-1.65216	AT2G41230		-10.511	-3.39383	down
AT2G41231	6.33003	0.68387		AT2G41231	1.69287	-1.43965	AT2G41231		-8.76962	-3.13252	down
AT2G41280	4.18753	0.785402		AT2G41280	1.20804	-1.12094	M10		-5.02448	-2.32897	down
AT2G41370	3.88992	8.01621		AT2G41370	-0.577499	0.542475	BOP2		2.17343	1.11997	up
AT2G41380	62.045	8.26866		AT2G41380	1.37105	-1.47854	AT2G41380		-7.20798	-2.8496	down
AT2G41440	15.1501	0.0561224		AT2G41440	3.8841	-4.15368	AT2G41440		-262.792	-8.03778	down
AT2G41470	0.0137762	0.579191		AT2G41470	-1.42815	2.30617	AT2G41470		13.3089	3.73432	up
AT2G41510	1.15566	2.72352		AT2G41510	-0.610937	0.688659	ATCKX1		2.4616	1.2996	up
AT2G41690	1.98057	0.772991		AT2G41690	0.62595	-0.694181	AT-HSFB3		-2.49689	-1.32013	down
AT2G41730	11.9002	2.22027		AT2G41730	1.23105	-1.11987	AT2G41730		-5.1015	-2.35092	down
AT2G41850	8.35445	2.49168		AT2G41850	0.948111	-0.715907	ADPG2		-3.16898	-1.66402	down
AT2G41990	3.76449	0.52731		AT2G41990	1.3585	-1.43093	AT2G41990		-6.91358	-2.78943	down
AT2G42060	10.1663	3.07419		AT2G42060	0.881071	-0.760251	AT2G42060		-3.11951	-1.64132	down
AT2G42100	0.137567	0.460698		AT2G42100	-1.04361	0.812163	AT2G42100		3.61945	1.85577	up
AT2G42110	3.54355	1.41626		AT2G42110	0.817304	-0.400882	AT2G42110		-2.32654	-1.21819	down
AT2G42150	0.155565	0.758419		AT2G42150	-1.43876	0.982359	AT2G42150		5.35587	2.42112	up
AT2G42170	15.7016	66.1331		AT2G42170	-1.12339	1.02509	AT2G42170		4.4336	2.14848	up
AT2G42360	9.63658	2.28503		AT2G42360	1.02834	-0.986502	AT2G42360		-4.04137	-2.01485	down
AT2G42560	0.0157786	0.797096		AT2G42560	-2.54826	2.20871	AT2G42560		27.039	4.75697	up
AT2G42580	36.1932	71.8632		AT2G42580	-0.547491	0.510249	TTL3		2.08167	1.05774	up
AT2G42720	0.566973	0.0974947		AT2G42720	1.08569	-1.4354	AT2G42720		-5.74015	-2.52109	down
AT2G42850	2.45493	5.02369		AT2G42850	-0.527747	0.571735	CYP718		2.14278	1.09948	up
AT2G42990	0.576378	0.148815		AT2G42990	1.07283	-0.790459	AT2G42990		-3.63836	-1.86329	down
AT2G43000	23.8598	0.264305		AT2G43000	3.01212	-3.50416	NAC042		-91.5366	-6.51628	down
AT2G43010	23.0733	73.6062		AT2G43010	-0.885298	0.854924	SRL2		3.34087	1.74022	up
AT2G43050	13.062	69.814		AT2G43050	-1.23988	1.24506	ATPMEPCRD		5.59811	2.48494	up
AT2G43100	5.63994	2.46519		AT2G43100	0.634164	-0.480039	IPMI2		-2.16475	-1.1142	down
AT2G43140	40.1682	0.949333		AT2G43140	2.6476	-2.69255	AT2G43140		-40.5083	-5.34015	down
AT2G43390	3.95426	1.82509		AT2G43390	0.65346	-0.363147	AT2G43390		-2.02316	-1.01661	down
AT2G43440	0.0922004	0		AT2G43440	0.781492	-0.441545	AT2G43440		-2.33438	-1.22304	down
AT2G43480	1.38143	0.348271		AT2G43480	1.00818	-0.887713	AT2G43480		-3.72153	-1.8959	down
AT2G43510	197.674	10.7354		AT2G43510	2.06345	-2.07397	ATTI1		-17.599	-4.13742	down
AT2G43535	47.3693	174.707		AT2G43535	-1.00861	0.944854	AT2G43535		3.87303	1.95346	up
AT2G43550	2.03355	5.26729		AT2G43550	-0.883949	0.609484	AT2G43550		2.81558	1.49343	up
AT2G43570	45.8209	3.67096		AT2G43570	1.89788	-1.65735	CHI		-11.7552	-3.55522	down
AT2G43590	244.848	5.17292		AT2G43590	2.70775	-2.80651	AT2G43590		-45.7047	-5.51427	down
AT2G43610	120.822	27.0697		AT2G43610	1.07764	-1.01943	AT2G43610		-4.27837	-2.09706	down
AT2G43620	148.847	14.3183		AT2G43620	1.76229	-1.52175	AT2G43620		-9.74078	-3.28404	down
AT2G43660	0.577643	0.0695178		AT2G43660	1.36416	-0.913889	AT2G43660		-4.85021	-2.27805	down
AT2G43690	0.927502	0.436926		AT2G43690	0.494057	-0.528234	AT2G43690		-2.03114	-1.02229	down
AT2G43745	0.599247	0.273877		AT2G43745	0.458223	-0.645348	AT2G43745		-2.14886	-1.10357	down
AT2G43820	105.268	47.6483		AT2G43820	0.460028	-0.620934	GT		-2.11545	-1.08096	down
AT2G43880	0.82658	2.25708		AT2G43880	-0.827931	0.715944	AT2G43880		2.91577	1.54388	up
AT2G44010	20.4991	8.8961		AT2G44010	0.505167	-0.637638	AT2G44010		-2.2081	-1.14281	down
AT2G44070	0.532841	0.237541		AT2G44070	0.418059	-0.720641	AT2G44070		-2.20182	-1.1387	down
AT2G44130	0	20.107		AT2G44130	0	6.48189	AT2G44130		89.3804	6.48189	up
AT2G44170	0.0322597	0.112316		AT2G44170	-0.429604	1.0279	ATNMT2		2.74634	1.45751	up
AT2G44180	39.0066	15.4874		AT2G44180	0.618952	-0.648464	MAP2A		-2.4073	-1.26742	down
AT2G44220	0.0481919	4.82633		AT2G44220	-3.55043	3.19096	AT2G44220		106.994	6.74139	up
AT2G44230	6.39678	13.0688		AT2G44230	-0.537641	0.557048	AT2G44230		2.13567	1.09469	up
AT2G44280	2.9279	5.91476		AT2G44280	-0.657035	0.436903	AT2G44280		2.13456	1.09394	up
AT2G44290	9.87513	4.26532		AT2G44290	0.565843	-0.593226	AT2G44290		-2.23313	-1.15907	down
AT2G44370	62.9077	4.94085		AT2G44370	1.78123	-1.83144	AT2G44370		-12.2327	-3.61267	down
AT2G44380	50.8885	9.24058		AT2G44380	1.31079	-1.07148	AT2G44380		-5.21357	-2.38227	down
AT2G44383	2.26155	0.12998		AT2G44383	1.70066	-1.8619	AT2G44383		-11.8151	-3.56256	down
AT2G44460	4.152	1.18986		AT2G44460	0.868634	-0.813595	BGLU28		-3.20923	-1.68223	down
AT2G44480	6.54238	2.5045		AT2G44480	0.577427	-0.758032	BGLU17		-2.52356	-1.33546	down
AT2G44490	204.738	77.4791		AT2G44490	0.653654	-0.682195	BGLU26		-2.52424	-1.33585	down
AT2G44578	1.18177	0.175313		AT2G44578	1.14353	-1.62034	AT2G44578		-6.79216	-2.76387	down
AT2G44790	337.034	125.422		AT2G44790	0.728155	-0.624358	UCC2		-2.55356	-1.35251	down
AT2G44840	0.371706	1.44234		AT2G44840	-0.152057	1.49509	ATERF13		3.13214	1.64715	up
AT2G44910	3.58229	10.0458		AT2G44910	-0.782416	0.760191	ATHB-4		2.9132	1.54261	up
AT2G44940	4.42871	10.5969		AT2G44940	-0.470936	0.80687	AT2G44940		2.4247	1.27781	up
AT2G44995	3.2523	0.0679128		AT2G44995	2.47172	-2.58079	AT2G44995		-33.186	-5.0525	down
AT2G45130	0.622223	0.0641128		AT2G45130	1.0792	-1.71148	ATSPX3		-6.91957	-2.79068	down
AT2G45135	0.083426	1.8979		AT2G45135	-2.19644	2.36104	AT2G45135		23.5471	4.55748	up
AT2G45220	51.7273	11.1217		AT2G45220	1.20761	-0.920774	AT2G45220		-4.37226	-2.12838	down
AT2G45350	0.320543	0.147122		AT2G45350	0.409848	-1.04766	CRR4		-2.74634	-1.45751	down
AT2G45360	0.910696	0.30251		AT2G45360	0.642562	-0.949439	AT2G45360		-3.01467	-1.592	down
AT2G45470	31.4394	77.3903		AT2G45470	-0.754574	0.614971	FLA8		2.58389	1.36955	up
AT2G45570	0.556492	0.03824		AT2G45570	1.46667	-2.16	CYP76C2		-12.352	-3.62667	down
AT2G45580	0.107679	0.00883372		AT2G45580	1.21135	-0.432695	CYP76C3		-3.12542	-1.64405	down
AT2G45610	0.54363	2.06891		AT2G45610	-0.825368	1.07699	AT2G45610		3.73824	1.90236	up
AT2G45760	1.33046	0.10704		AT2G45760	1.75993	-1.7175	BAP2		-11.1381	-3.47743	down
AT2G45780	0.280341	0.0285009		AT2G45780	1.10163	-0.530499	AT2G45780		-3.09971	-1.63213	down
AT2G45930	0.124112	0		AT2G45930	1.08054	-0.506871	AT2G45930		-3.00509	-1.58741	down
AT2G46150	5.38061	1.90554		AT2G46150	0.722912	-0.708385	AT2G46150		-2.69689	-1.4313	down
AT2G46430	12.281	1.65365		AT2G46430	1.41873	-1.40614	CNGC3.C		-7.08551	-2.82487	down
AT2G46440	8.41362	0.168364		AT2G46440	2.74153	-2.85863	ATCNGC11		-48.5086	-5.60017	down
AT2G46450	18.1095	0.0298266		AT2G46450	4.32472	-4.90138	ATCNGC12		-598.872	-9.22611	down
AT2G46455	0.340216	0		AT2G46455	1.49663	-0.916359	AT2G46455		-5.32576	-2.41299	down
AT2G46495	2.03039	0.344442		AT2G46495	1.30312	-1.20584	AT2G46495		-5.69208	-2.50896	down
AT2G46530	5.76021	12.9009		AT2G46530	-0.617969	0.612572	ARF11		2.34655	1.23054	up
AT2G46572	1.32854	2.65545		AT2G46572	-0.51011	0.547526	AT2G46572		2.08152	1.05764	up
AT2G46650	18.3926	2.47208		AT2G46650	1.41042	-1.41939	B5 #1		-7.10982	-2.82981	down
AT2G46660	1.22777	7.12194		AT2G46660	-1.20244	1.39306	CYP78A6		6.04397	2.5955	up
AT2G46680	15.6547	48.6841		AT2G46680	-0.852338	0.851815	ATHB7		3.25838	1.70415	up
AT2G46685	1.10283	2.84796		AT2G46685	-0.449229	0.90307	MIR166A		2.55319	1.3523	up
AT2G46750	76.6748	12.5902		AT2G46750	1.28132	-1.25682	AT2G46750		-5.8084	-2.53814	down
AT2G46850	0.620744	0.227912		AT2G46850	0.559614	-0.930126	AT2G46850		-2.80838	-1.48974	down
AT2G46860	2.05192	0.975599		AT2G46860	0.322454	-0.827202	AtPPa3		-2.21861	-1.14966	down
AT2G46950	0.900875	6.99788		AT2G46950	-1.63164	1.40087	CYP709B2		8.18231	3.03251	up
AT2G46970	5.89891	14.0332		AT2G46970	-0.539769	0.75885	PIL1		2.45993	1.29862	up
AT2G47130	31.3077	11.6941		AT2G47130	0.729654	-0.623092	AT2G47130		-2.55398	-1.35275	down
AT2G47150	1.22791	0.173264		AT2G47150	1.16766	-1.60918	AT2G47150		-6.85351	-2.77684	down
AT2G47200	13.0922	4.82891		AT2G47200	0.683586	-0.691776	AT2G47200		-2.59433	-1.37536	down
AT2G47240	31.4268	5.72107		AT2G47240	1.12526	-1.28043	CER8		-5.29891	-2.4057	down
AT2G47440	26.3053	52.2006		AT2G47440	-0.501407	0.551529	AT2G47440		2.07475	1.05294	up
AT2G47520	0.578336	0.0286195		AT2G47520	1.6547	-1.13043	HRE2		-6.89298	-2.78513	down
AT2G47770	0.206458	8.07234		AT2G47770	-2.98974	2.43355	ATTSPO		42.9113	5.42329	up
AT2G47780	1.10674	28.4639		AT2G47780	-2.94748	2.01366	AT2G47780		31.1496	4.96114	up
AT2G47860	2.61278	7.85687		AT2G47860	-0.885549	0.772274	AT2G47860		3.1554	1.65782	up
AT2G47880	0.726214	0.059385		AT2G47880	1.57272	-1.42221	AT2G47880		-7.97194	-2.99493	down
AT2G47930	38.8077	78.4521		AT2G47930	-0.534118	0.546865	AGP26		2.11548	1.08098	up
AT2G48020	35.3333	72.7128		AT2G48020	-0.601529	0.508429	AT2G48020		2.15839	1.10996	up
AT2G48080	0.945413	2.32355		AT2G48080	-0.876367	0.522335	AT2G48080		2.63664	1.3987	up
AT2G48090	2.33034	0.944369		AT2G48090	0.516786	-0.786471	AT2G48090		-2.46785	-1.30326	down
AT2G48130	17.1531	32.869		AT2G48130	-0.590913	0.420963	AT2G48130		2.01653	1.01188	up
AT3G01080	0.402326	0.0543546		AT3G01080	1.2956	-1.55917	WRKY58		-7.23389	-2.85477	down
AT3G01175	10.8589	1.7885		AT3G01175	1.37864	-1.14528	AT3G01175		-5.75142	-2.52392	down
AT3G01345	0.14242	0		AT3G01345	1.12849	-1.00687	AT3G01345		-4.39346	-2.13536	down
AT3G01420	416.81	89.516		AT3G01420	1.11679	-1.03129	DIOX1		-4.43236	-2.14808	down
AT3G01516	1.62426	3.19971		AT3G01516	-0.599849	0.449187	AT3G01516		2.06915	1.04904	up
AT3G01550	1.87992	5.6407		AT3G01550	-0.775322	0.870933	ATPPT2		3.1302	1.64626	up
AT3G01570	0.444582	1.35619		AT3G01570	-0.655261	0.944023	AT3G01570		3.02993	1.59928	up
AT3G01600	0.653117	0.305218		AT3G01600	0.361468	-0.852899	anac044		-2.32039	-1.21437	down
AT3G01750	1.28729	3.20286		AT3G01750	-0.672584	0.704812	AT3G01750		2.59799	1.3774	up
AT3G01830	1.17789	0.631402		AT3G01830	0.0857803	-1.38742	AT3G01830		-2.77637	-1.4732	down
AT3G01940	1.43857	4.76163		AT3G01940	-1.33088	0.577597	AT3G01940		3.75412	1.90848	up
AT3G01970	51.4837	10.3732		AT3G01970	1.06393	-1.18634	WRKY45		-4.75771	-2.25027	down
AT3G01990	1.49017	0.444655		AT3G01990	0.796507	-0.87104	ACR6		-3.17674	-1.66755	down
AT3G02020	1.80474	0.209721		AT3G02020	1.39356	-1.69671	AK3		-8.51657	-3.09027	down
AT3G02210	4.90254	2.17663		AT3G02210	0.530575	-0.581132	COBL1		-2.16101	-1.11171	down
AT3G02240	44.7563	8.2162		AT3G02240	1.08558	-1.30539	RGF7		-5.24509	-2.39097	down
AT3G02410	0.174712	1.09429		AT3G02410	-1.29112	1.41605	ICME-LIKE2		6.53037	2.70716	up
AT3G02430	0.019336	0.257133		AT3G02430	-0.694375	1.32998	AT3G02430		4.0681	2.02436	up
AT3G02480	5.76765	93.5439		AT3G02480	-2.21961	1.92422	AT3G02480		17.6773	4.14382	up
AT3G02500	4.86644	1.6546		AT3G02500	0.714581	-0.786456	AT3G02500		-2.83046	-1.50104	down
AT3G02515	0.922676	0.0841533		AT3G02515	1.56094	-1.59977	SADHU6-1		-8.94269	-3.16071	down
AT3G02610	0.988884	2.68145		AT3G02610	-0.744221	0.76177	AT3G02610		2.8402	1.50599	up
AT3G02620	1.34545	5.14883		AT3G02620	-0.946055	1.05177	AT3G02620		3.99399	1.99783	up
AT3G02680	2.43451	1.04847		AT3G02680	0.514452	-0.638588	NBS1		-2.22382	-1.15304	down
[truncated: 2,674 more rows]

## Sheet: GO enrichment_No-0 down
Biological Process
GO Term	Aspect	P-value	Sample frequency	Background frequency	Genes
GO:0006952 defense response	P	1.09e-76	307/2526 (12.2%)	1149/30336 (3.8%)	CRK25 CIPK25 DIR5 AT5G66890 DOX1 RPM1 AZI1 AT5G38350 CYP83B1 AT4G30650 PRXCA B120 PARG2 BAP2 AT1G72940 AT2G43590 YLS9 AT2G38870 CRK32 PLA2A CRK31 GSTF6 PDF1.4 AT3G16530 IOS1 CRK5 TGG2 SNI1 RLP52 PR4 AT5G48620 AT5G45220 JAZ4 AT3G46730 UPI RK2 TIR CRK37 AT3G51660 WRKY51 AT4G19520 ABR1 SARD1 AT2G43620 BCB SBT3.3 PLDGAMMA1 FRK1 AT1G61390 EFE AT1G67865 RPP13 LYK4 EFR AT2G15220 MYB51 CYP71A12 AT1G58602…
GO:0006950 response to stress	P	7.11e-49	478/2526 (18.9%)	2889/30336 (9.5%)	ARI12 CRK25 CIPK25 DIR5 AT5G66890 DOX1 AT5G06730 RPM1 AZI1 PAP12 ATBFRUCT1 AT5G38350 CYP83B1 AT4G30650 PRXCA AT5G38940 B120 PARG2 BAP2 AT1G72940 AT5G51440 AATP1 FRI ERF71 DREB2C AT2G43590 YLS9 SPX3 CHS1 AT4G08780 AT2G38870 CML10 CRK32 MSH5 OCT3 E13L3 PCO1 AT3G03670 WRKY26 TPS13 DIN11 PLA2A CRK31 GSTF6 PDF1.4 AT3G16530 IOS1 PHT3;2 PLDGAMMA2 CRK5 TGG2 SNI1 RLP52 PR4 AT5G48620 AT5G45220 JAZ4 AT5G380…
GO:0050896 response to stimulus	P	5.7e-35	699/2526 (27.7%)	5379/30336 (17.7%)	ARI12 CRK25 CIPK25 DIR5 AT5G66890 DOX1 AT5G06730 GASA1 ABCG1 MPK11 RPM1 AZI1 PAP12 ATBFRUCT1 AT1G51830 AT5G38350 CYP83B1 AT4G30650 PRXCA AT5G38940 B120 PARG2 RLP9 BAP2 AT1G72940 AT5G51440 APS1 AATP1 FRI ERF71 BGLU28 AT1G05710 DREB2C AT2G43590 AT5G42010 GLR2.4 YLS9 AT3G53600 SPX3 CHS1 AT4G08780 AT2G38870 OSR1 TCH3 CML10 CRK32 MSH5 OCT3 E13L3 PCO1 AT3G03670 WRKY26 TPS13 PGIP1 DIN11 PLA2A CRK31 SAUR…
GO:0051707 response to other organism	P	2.42e-34	204/2526 (8.1%)	943/30336 (3.1%)	CIPK25 DOX1 ABCG1 AZI1 CYP83B1 AT4G30650 PRXCA PARG2 GLR2.4 YLS9 AT2G38870 CRK32 PLA2A CRK31 GSTF6 AT3G16530 IOS1 KAT3 CRK5 TGG2 ABCC9 AT1G33910 SNI1 RLP52 PR4 UPI CRK37 AT3G51660 ASB1 WRKY51 AIG1 ABR1 SARD1 BCB SBT3.3 PLDGAMMA1 FRK1 UGT73B5 AT5G46040 EFE AT1G67865 RPP13 LYK4 EFR MYB51 CYP71A12 CNGC11 PUP10 ARACIN1 BIK1 PR-1-LIKE AT2G39210 PRX71 NUDT7 AT5G19880 AT3G44670 ACA11 EARLI1 LIK1 CRK7 BG…
GO:0043207 response to external biotic stimulus	P	2.42e-34	204/2526 (8.1%)	943/30336 (3.1%)	CIPK25 DOX1 ABCG1 AZI1 CYP83B1 AT4G30650 PRXCA PARG2 GLR2.4 YLS9 AT2G38870 CRK32 PLA2A CRK31 GSTF6 AT3G16530 IOS1 KAT3 CRK5 TGG2 ABCC9 AT1G33910 SNI1 RLP52 PR4 UPI CRK37 AT3G51660 ASB1 WRKY51 AIG1 ABR1 SARD1 BCB SBT3.3 PLDGAMMA1 FRK1 UGT73B5 AT5G46040 EFE AT1G67865 RPP13 LYK4 EFR MYB51 CYP71A12 CNGC11 PUP10 ARACIN1 BIK1 PR-1-LIKE AT2G39210 PRX71 NUDT7 AT5G19880 AT3G44670 ACA11 EARLI1 LIK1 CRK7 BG…
GO:0009607 response to biotic stimulus	P	2.85e-34	204/2526 (8.1%)	944/30336 (3.1%)	CIPK25 DOX1 ABCG1 AZI1 CYP83B1 AT4G30650 PRXCA PARG2 GLR2.4 YLS9 AT2G38870 CRK32 PLA2A CRK31 GSTF6 AT3G16530 IOS1 KAT3 CRK5 TGG2 ABCC9 AT1G33910 SNI1 RLP52 PR4 UPI CRK37 AT3G51660 ASB1 WRKY51 AIG1 ABR1 SARD1 BCB SBT3.3 PLDGAMMA1 FRK1 UGT73B5 AT5G46040 EFE AT1G67865 RPP13 LYK4 EFR MYB51 CYP71A12 CNGC11 PUP10 ARACIN1 BIK1 PR-1-LIKE AT2G39210 PRX71 NUDT7 AT5G19880 AT3G44670 ACA11 EARLI1 LIK1 CRK7 BG…
GO:0098542 defense response to other organism	P	1.42e-28	149/2526 (5.9%)	632/30336 (2.1%)	CIPK25 DOX1 AZI1 CYP83B1 AT4G30650 PRXCA PARG2 YLS9 AT2G38870 CRK32 PLA2A CRK31 GSTF6 AT3G16530 IOS1 CRK5 TGG2 SNI1 RLP52 PR4 UPI CRK37 WRKY51 ABR1 SARD1 BCB SBT3.3 PLDGAMMA1 FRK1 AT1G67865 RPP13 MYB51 CYP71A12 ARACIN1 BIK1 PR-1-LIKE AT2G39210 PRX71 NUDT7 AT3G44670 ACA11 EARLI1 LIK1 CRK7 ADR1 CRK22 GLIP1 MLO2 ESM1 CNI1 LOX1 AT4G16260 WRKY27 WRKY60 WAK1 PEN3 AT1G63880 NPR4 NHO1 PROPEP2 PAD3 CAD1 S…
GO:0009605 response to external stimulus	P	5.29e-28	235/2526 (9.3%)	1285/30336 (4.2%)	CIPK25 DOX1 ABCG1 AZI1 PAP12 CYP83B1 AT4G30650 PRXCA PARG2 GLR2.4 YLS9 SPX3 AT2G38870 TCH3 CRK32 DIN11 PLA2A CRK31 GSTF6 AT3G16530 IOS1 KAT3 CRK5 TGG2 ABCC9 AT1G33910 SNI1 RLP52 PR4 UPI CRK37 AT3G51660 ASB1 WRKY51 AIG1 ABR1 SARD1 BCB SBT3.3 PLDGAMMA1 FRK1 UGT73B5 AT5G46040 EFE AT1G67865 RPP13 LYK4 EFR MYB51 CYP71A12 CNGC11 PUP10 ARACIN1 bHLH39 BIK1 SPX1 PR-1-LIKE AT2G39210 PRX71 NUDT7 AT5G19880 A…
GO:0051704 multi-organism process	P	9.93e-24	224/2526 (8.9%)	1281/30336 (4.2%)	CIPK25 APK DOX1 ABCG1 AZI1 CYP83B1 AT4G30650 PRXCA PARG2 GLR2.4 YLS9 EFD AT2G38870 CRK32 PLA2A CRK31 GSTF6 AT3G16530 IOS1 KAT3 CRK5 TGG2 ABCC9 AT1G33910 SNI1 RLP52 PR4 UPI CRK37 AT3G51660 ASB1 WRKY51 AIG1 ABR1 CPK17 SARD1 BCB SBT3.3 PLDGAMMA1 FRK1 UGT73B5 AT5G46040 EFE AT1G67865 RPP13 LYK4 EFR MYB51 CYP71A12 CNGC11 PUP10 NAS3 ARACIN1 BIK1 PR-1-LIKE AT2G39210 PRX71 NUDT7 AT5G19880 AT3G44670 ACA11 …
GO:0009617 response to bacterium	P	6.38e-23	109/2526 (4.3%)	431/30336 (1.4%)	DOX1 AZI1 CYP83B1 PRXCA CRK32 CRK31 GSTF6 CRK5 AT1G33910 PR4 CRK37 ASB1 WRKY51 AIG1 SARD1 SBT3.3 PLDGAMMA1 FRK1 LYK4 EFR MYB51 CYP71A12 CNGC11 PR-1-LIKE NUDT7 AT3G44670 ACA11 CRK7 BG3 ADR1 CRK22 GLIP1 ESM1 CNI1 LOX1 Hsp70-2 WRKY27 WRKY60 PEN3 NPR4 NHO1 PAD3 PME12 EP3 SD1-29 CAD1 SSN2 ASA1 HAOX2 TSA1 CYP81F2 NIT2 LecRK-VI.2 WRKY70 EDS16 WAKL10 KTI1 LecRK-V.5 CNGC12 PBS3 CRK40 PAD4 NRAMP3 CSA1 CYP7…
GO:0045087 innate immune response	P	1.65e-19	89/2526 (3.5%)	339/30336 (1.1%)	DOX1 RPM1 AZI1 CYP83B1 PRXCA PLA2A SNI1 PR4 SARD1 SBT3.3 PLDGAMMA1 AT1G61390 RPP13 LYK4 EFR MYB51 CYP71A12 BIK1 NUDT7 LIK1 AT1G61440 GLIP1 MLO2 CNI1 LOX1 AT4G16260 PEN3 NPR4 PROPEP2 PAD3 EP3 SD1-29 HAOX2 RLP30 PNP-A MLO12 CYP81F2 AT1G61475 AT3G15356 LecRK-VI.2 WRKY70 EDS16 RLM3 PBS3 AT1G61430 PAD4 AT5G03350 CYP79B2 CES101 HR2 PR5 OSM34 RPP1 ORA59 HR4 NIMIN1 CRK11 AT1G61360 CBP60G AT1G61370 AT5G38…
GO:0019748 secondary metabolic process	P	2.39e-19	87/2526 (3.4%)	328/30336 (1.1%)	DIR5 APK GSTU24 GSTF14 CYP83B1 GSTU1 BCAT6 IPMI1 GSTF6 TGG2 AtMYB103 UGT72E1 F6'H1 GSTZ2 BCB AT1G57570 GSTF11 BAT5 ATGSTF13 MYB51 CYP71A12 TT8 PRX71 GSTU6 NAC042 GA3 ESM1 IGMT2 AT5G49870 IPMI2 PEN3 AT2G25980 IMS2 UGT72E2 GSTU2 CCOAMT PAD3 CYP71A18 CAD1 AT4G11210 AT1G60110 GSTU10 CYP81F2 GSTU23 PAD4 PAL1 CYP79B2 TT4 OMT1 ATCAD4 GGP1 IMD1 AT1G05770 CYP79F2 GSTF5 SOT17 GSTF2 AT5G49850 PEN2 BCAT4 AT1…
GO:0006955 immune response	P	1.43e-18	89/2526 (3.5%)	349/30336 (1.2%)	DOX1 RPM1 AZI1 CYP83B1 PRXCA PLA2A SNI1 PR4 SARD1 SBT3.3 PLDGAMMA1 AT1G61390 RPP13 LYK4 EFR MYB51 CYP71A12 BIK1 NUDT7 LIK1 AT1G61440 GLIP1 MLO2 CNI1 LOX1 AT4G16260 PEN3 NPR4 PROPEP2 PAD3 EP3 SD1-29 HAOX2 RLP30 PNP-A MLO12 CYP81F2 AT1G61475 AT3G15356 LecRK-VI.2 WRKY70 EDS16 RLM3 PBS3 AT1G61430 PAD4 AT5G03350 CYP79B2 CES101 HR2 PR5 OSM34 RPP1 ORA59 HR4 NIMIN1 CRK11 AT1G61360 CBP60G AT1G61370 AT5G38…
GO:0002376 immune system process	P	2.53e-18	93/2526 (3.7%)	378/30336 (1.2%)	DOX1 RPM1 AZI1 CYP83B1 PRXCA YLS9 PLA2A SNI1 PR4 SARD1 SBT3.3 PLDGAMMA1 AT1G61390 RPP13 LYK4 EFR MYB51 CYP71A12 BIK1 NUDT7 LIK1 AT1G61440 GLIP1 MLO2 CNI1 LOX1 AT4G16260 PEN3 NPR4 PROPEP2 PAD3 EP3 SD1-29 HAOX2 RLP30 PNP-A MLO12 CYP81F2 AT1G61475 AT3G15356 LecRK-VI.2 WRKY70 EDS16 RLM3 PBS3 AT1G61430 PAD4 AT5G03350 PUB22 CYP79B2 CES101 HR2 PR5 OSM34 RPP1 ORA59 HR4 NIMIN1 CRK11 AT1G61360 CBP60G AT1G6…
GO:0009620 response to fungus	P	2.37e-17	84/2526 (3.3%)	330/30336 (1.1%)	CIPK25 DOX1 AZI1 AT4G30650 PRXCA PARG2 AT2G38870 AT3G16530 IOS1 RLP52 PR4 UPI WRKY51 ABR1 BCB EFE AT1G67865 CNGC11 BIK1 AT2G39210 PRX71 EARLI1 GLIP1 MLO2 AT4G16260 WRKY60 WAK1 PEN3 AT1G63880 NPR4 MDAR3 MLO12 GRXS13 CYP81F2 AT3G15356 WRKY70 EDS16 RLM3 NAC101 WAKL10 CNGC12 ATPMEPCRB UGT76B1 PBS3 CES101 WRKY8 LURP1 HR2 AT4G01700 OSM34 RPP1 HR4 LOX2 RFO1 RBOHD CBP60G AT5G38900 GSTF2 ARCK1 PME17 PEN2 …
GO:0042742 defense response to bacterium	P	1.37e-16	83/2526 (3.3%)	332/30336 (1.1%)	DOX1 AZI1 CYP83B1 PRXCA CRK32 CRK31 GSTF6 CRK5 PR4 CRK37 WRKY51 SARD1 SBT3.3 PLDGAMMA1 FRK1 MYB51 CYP71A12 PR-1-LIKE NUDT7 AT3G44670 ACA11 CRK7 ADR1 CRK22 GLIP1 ESM1 CNI1 LOX1 WRKY27 WRKY60 PEN3 NPR4 NHO1 CAD1 SSN2 HAOX2 TSA1 CYP81F2 LecRK-VI.2 WRKY70 EDS16 KTI1 LecRK-V.5 PBS3 CRK40 PAD4 NRAMP3 CSA1 CYP79B2 WRKY8 OSM34 CRK20 CRK19 NIMIN1 CRK11 CRK21 GLIP2 CBP60G AT1G51890 HSP90.1 GSTF2 PME17 WRKY…
GO:0006468 protein phosphorylation	P	1.07e-14	114/2526 (4.5%)	579/30336 (1.9%)	CRK25 AT3G57640 AT1G51830 B120 RLP9 NEK5 AT3G09010 WNK9 CRK32 CRK31 AT5G45780 CRK5 AT5G37450 AT5G38240 AT5G49780 RK2 CRK37 AT1G66920 AT4G17660 WAKL5 CPK17 AT5G10290 AT1G61390 EFR WAK4 LecRK-I.3 MKK6 EGM1 BIK1 LecRK-I.5 LIK1 CRK7 SRF5 AT5G26150 AT1G61440 CRK22 CRK14 AT4G27290 MAPKKK19 CRK28 WAKL2 AT1G35710 WAKL4 CRK16 SD1-29 CRK12 WAK5 AT3G47570 RLK1 AT1G61475 CRK41 AT5G20050 AT2G28960 WAKL10 LecR…
GO:0050832 defense response to fungus	P	3.19e-14	65/2526 (2.6%)	242/30336 (0.8%)	CIPK25 DOX1 AZI1 AT4G30650 PRXCA PARG2 AT2G38870 AT3G16530 IOS1 RLP52 PR4 UPI WRKY51 ABR1 BCB AT1G67865 BIK1 AT2G39210 PRX71 EARLI1 GLIP1 MLO2 AT4G16260 WRKY60 WAK1 PEN3 AT1G63880 NPR4 MLO12 GRXS13 CYP81F2 AT3G15356 WRKY70 EDS16 RLM3 UGT76B1 WRKY8 LURP1 AT4G01700 OSM34 RPP1 RBOHD AT5G38900 GSTF2 ARCK1 PEN2 PCC1 AT5G39580 SGT1A WRR4 AT4G12490 MLO6 AT4G38540 CYP71A13 PRXCB TI1 ACD6 AT1G02360 COBL5 …
GO:0036294 cellular response to decreased oxygen levels	P	4.27e-14	21/2526 (0.8%)	28/30336 (0.1%)	ARI12 AT3G03670 PLA2A AT4G19520 PER4 FLOT1 AT3G55790 AT1G57630 CYP81F2 AT1G26380 PBS3 PROPEP3 CBP60G ERF73 AT1G26410 CYP82C2 AT1G14550 AT2G23270 AT1G53620 FMO1 CP12-3
GO:0071453 cellular response to oxygen levels	P	4.27e-14	21/2526 (0.8%)	28/30336 (0.1%)	ARI12 AT3G03670 PLA2A AT4G19520 PER4 FLOT1 AT3G55790 AT1G57630 CYP81F2 AT1G26380 PBS3 PROPEP3 CBP60G ERF73 AT1G26410 CYP82C2 AT1G14550 AT2G23270 AT1G53620 FMO1 CP12-3
GO:0071456 cellular response to hypoxia	P	1.09e-13	20/2526 (0.8%)	26/30336 (0.1%)	ARI12 AT3G03670 PLA2A AT4G19520 PER4 FLOT1 AT3G55790 AT1G57630 CYP81F2 AT1G26380 PBS3 PROPEP3 CBP60G ERF73 AT1G26410 CYP82C2 AT1G14550 AT2G23270 AT1G53620 FMO1
GO:0016310 phosphorylation	P	2.01e-11	122/2526 (4.8%)	705/30336 (2.3%)	CRK25 APK AT3G57640 AT1G51830 B120 RLP9 NEK5 AT3G09010 WNK9 CRK32 CRK31 AT5G45780 CRK5 AT5G37450 AT5G38240 AT5G49780 RK2 CRK37 AT1G66920 AT4G17660 WAKL5 CPK17 AT5G10290 AT1G61390 EFR WAK4 LecRK-I.3 MKK6 EGM1 BIK1 LecRK-I.5 LIK1 CRK7 SRF5 AT5G26150 AT1G61440 CRK22 HP6 CRK14 HXK3 AT4G27290 AGK2 MAPKKK19 CRK28 WAKL2 NHO1 AT1G35710 WAKL4 CRK16 SD1-29 CRK12 WAK5 AT3G47570 RLK1 AT1G61475 CRK41 AT5G2005…
GO:0006790 sulfur compound metabolic process	P	3.78e-11	71/2526 (2.8%)	318/30336 (1.0%)	APK GSTU24 GSTF14 CYP83B1 GSTU1 BCAT6 IPMI1 SUFE2 GSTF6 TGG2 GSTZ2 AT1G57570 GSTF11 BAT5 ATGSTF13 MYB51 GSTU6 NAC042 ESM1 AT3G47680 IGMT2 AT5G49870 IPMI2 PEN3 AT2G25980 IMS2 AT1G33320 GSTU2 PAD3 CAD1 AT1G60110 GSTU10 CYP81F2 APR1 GSTU23 PAD4 DHAR2 CYP79B2 GGP1 IMD1 OASC AT1G05770 CYP79F2 GSTF5 SOT17 GSTF2 AT5G49850 PEN2 BCAT4 GSTU12 GSTL1 GSTU25 UGT74B1 MAM1 AT1G60130 MBP2 CYP71A13 ARD3 FMO GS-OX…
GO:0016143 S-glycoside metabolic process	P	4.51e-11	37/2526 (1.5%)	106/30336 (0.3%)	APK CYP83B1 BCAT6 IPMI1 TGG2 AT1G57570 BAT5 MYB51 ESM1 IGMT2 AT5G49870 IPMI2 PEN3 AT2G25980 IMS2 CAD1 AT1G60110 CYP81F2 GGP1 IMD1 AT1G05770 CYP79F2 SOT17 AT5G49850 PEN2 BCAT4 UGT74B1 MAM1 AT1G60130 MBP2 FMO GS-OX1 CYP79B3 SUR1 SOT16 AKN2 IGMT1 AT1G60095
GO:0019760 glucosinolate metabolic process	P	4.51e-11	37/2526 (1.5%)	106/30336 (0.3%)	APK CYP83B1 BCAT6 IPMI1 TGG2 AT1G57570 BAT5 MYB51 ESM1 IGMT2 AT5G49870 IPMI2 PEN3 AT2G25980 IMS2 CAD1 AT1G60110 CYP81F2 GGP1 IMD1 AT1G05770 CYP79F2 SOT17 AT5G49850 PEN2 BCAT4 UGT74B1 MAM1 AT1G60130 MBP2 FMO GS-OX1 CYP79B3 SUR1 SOT16 AKN2 IGMT1 AT1G60095
GO:0019757 glycosinolate metabolic process	P	4.51e-11	37/2526 (1.5%)	106/30336 (0.3%)	APK CYP83B1 BCAT6 IPMI1 TGG2 AT1G57570 BAT5 MYB51 ESM1 IGMT2 AT5G49870 IPMI2 PEN3 AT2G25980 IMS2 CAD1 AT1G60110 CYP81F2 GGP1 IMD1 AT1G05770 CYP79F2 SOT17 AT5G49850 PEN2 BCAT4 UGT74B1 MAM1 AT1G60130 MBP2 FMO GS-OX1 CYP79B3 SUR1 SOT16 AKN2 IGMT1 AT1G60095
GO:0009404 toxin metabolic process	P	1.93e-10	27/2526 (1.1%)	61/30336 (0.2%)	GSTU24 GSTF14 GSTU1 GSTF6 GSTZ2 GSTF11 ATGSTF13 GSTU6 NAC042 GSTU2 PAD3 GSTU10 GSTU23 PAD4 CYP79B2 GSTF5 GSTF2 GSTU12 GSTU25 CYP71A13 CYP79B3 GSTU9 GSTU21 GSTF7 GSTF3 GSTU11 GSTU8
GO:0009814 defense response, incompatible interaction	P	9.06e-09	49/2526 (1.9%)	198/30336 (0.7%)	DOX1 AZI1 SNI1 PR4 SARD1 PLDGAMMA1 RPP13 LIK1 GLIP1 MLO2 CNI1 LOX1 AT4G16260 PEN3 NPR4 PROPEP2 PAD3 PNP-A MLO12 AT3G15356 WRKY70 EDS16 RLM3 PBS3 PAD4 AT5G03350 PR5 OSM34 RPP1 ORA59 NIMIN1 CRK11 CBP60G AT5G38900 PDF1.2 WRKY53 PEN2 SIB1 PRB1 CHI SGT1A WRR4 MLO6 ACD6 CYP79B3 EP1 SOT16 GSTF7 FMO1
GO:0006749 glutathione metabolic process	P	4.8e-08	25/2526 (1.0%)	64/30336 (0.2%)	GSTU24 GSTF14 GSTU1 GSTF6 GSTZ2 GSTF11 ATGSTF13 GSTU6 AT3G47680 GSTU2 GSTU10 GSTU23 DHAR2 GGP1 GSTF5 GSTF2 GSTU12 GSTL1 GSTU25 GSTU9 GSTU21 GSTF7 GSTF3 GSTU11 GSTU8
GO:0009407 toxin catabolic process	P	9.55e-08	21/2526 (0.8%)	47/30336 (0.2%)	GSTU24 GSTF14 GSTU1 GSTF6 GSTZ2 GSTF11 ATGSTF13 GSTU6 GSTU2 GSTU10 GSTU23 GSTF5 GSTF2 GSTU12 GSTU25 GSTU9 GSTU21 GSTF7 GSTF3 GSTU11 GSTU8
GO:0090487 secondary metabolite catabolic process	P	9.55e-08	21/2526 (0.8%)	47/30336 (0.2%)	GSTU24 GSTF14 GSTU1 GSTF6 GSTZ2 GSTF11 ATGSTF13 GSTU6 GSTU2 GSTU10 GSTU23 GSTF5 GSTF2 GSTU12 GSTU25 GSTU9 GSTU21 GSTF7 GSTF3 GSTU11 GSTU8
GO:0044550 secondary metabolite biosynthetic process	P	1.57e-07	45/2526 (1.8%)	186/30336 (0.6%)	DIR5 APK CYP83B1 BCAT6 IPMI1 AtMYB103 F6'H1 BCB BAT5 MYB51 CYP71A12 TT8 NAC042 GA3 IPMI2 IMS2 CCOAMT PAD3 CYP71A18 CAD1 AT4G11210 CYP81F2 PAD4 PAL1 CYP79B2 TT4 OMT1 ATCAD4 IMD1 CYP79F2 SOT17 BCAT4 AT1G33030 UGT74B1 MAM1 CYP71A13 C4H FMO GS-OX1 CYP79B3 SUR1 ELI3-2 SOT16 AKN2 TT10 AT1G65870
GO:0042430 indole-containing compound metabolic process	P	2.81e-07	27/2526 (1.1%)	79/30336 (0.3%)	CYP83B1 ASB1 CYP71B6 CYCLASE1 TRP1 MYB51 NAC042 IGMT2 PEN3 ACL PAD3 UGT74E2 CAD1 ASA1 TSA1 CYP81F2 TSB1 NIT2 PAD4 CYP79B2 PEN2 AT2G04400 CYP71A13 CYP79B3 SUR1 MES10 IGMT1
GO:0051716 cellular response to stimulus	P	6.38e-07	238/2526 (9.4%)	1920/30336 (6.3%)	ARI12 DOX1 MPK11 RPM1 AZI1 PAP12 AT1G51830 CYP83B1 RLP9 AT5G42010 SPX3 CHS1 OSR1 CML10 MSH5 OCT3 AT3G03670 WRKY26 PGIP1 DIN11 PLA2A AT1G12010 NANA AT5G45780 IOS1 PLDGAMMA2 CRK5 ZAT11 RR17 AT5G37450 RLP52 AT5G37740 CDC20.1 JAZ4 AT5G49780 ATR WRKY51 AT4G19520 ABR1 WAKL5 AtGRDP2 F6'H1 SARD1 BCB PLDGAMMA1 EFE RPP13 LYK4 EFR LecRK-I.3 MKK6 MYB51 Hrd1B RLP1 bHLH39 EGM1 SPX1 LecRK-I.5 XTH20 AT4G36150 AT…
GO:0016144 S-glycoside biosynthetic process	P	8.32e-07	20/2526 (0.8%)	47/30336 (0.2%)	APK CYP83B1 BCAT6 IPMI1 BAT5 MYB51 IPMI2 IMS2 CYP81F2 IMD1 CYP79F2 SOT17 BCAT4 UGT74B1 MAM1 FMO GS-OX1 CYP79B3 SUR1 SOT16 AKN2
GO:0019758 glycosinolate biosynthetic process	P	8.32e-07	20/2526 (0.8%)	47/30336 (0.2%)	APK CYP83B1 BCAT6 IPMI1 BAT5 MYB51 IPMI2 IMS2 CYP81F2 IMD1 CYP79F2 SOT17 BCAT4 UGT74B1 MAM1 FMO GS-OX1 CYP79B3 SUR1 SOT16 AKN2
GO:0019761 glucosinolate biosynthetic process	P	8.32e-07	20/2526 (0.8%)	47/30336 (0.2%)	APK CYP83B1 BCAT6 IPMI1 BAT5 MYB51 IPMI2 IMS2 CYP81F2 IMD1 CYP79F2 SOT17 BCAT4 UGT74B1 MAM1 FMO GS-OX1 CYP79B3 SUR1 SOT16 AKN2
GO:0036293 response to decreased oxygen levels	P	2.55e-06	25/2526 (1.0%)	75/30336 (0.2%)	ARI12 ERF71 PCO1 AT3G03670 PLA2A HB1 AT4G19520 PER4 FLOT1 AT3G55790 AT1G57630 CYP81F2 AT1G26380 PBS3 PAD4 PROPEP3 CBP60G ERF73 AT1G26410 CYP82C2 AT1G14550 AT2G23270 AT1G53620 FMO1 CP12-3
GO:0009751 response to salicylic acid	P	3.32e-06	44/2526 (1.7%)	196/30336 (0.6%)	DOX1 CRK5 MYB45 MYB112 MYB51 OPR1 GLIP1 WRKY60 WAK1 MYB13 NPR4 WRKY30 WRKY70 WAKL10 KTI1 PBS3 PAD4 AT5G03350 LURP1 CRK20 HR4 CRK19 GLIP2 NUDT6 WRKY53 PRB1 PCC1 WAK2 NPF5.2 Rap2.6L WRKY54 ANK ACD6 MYB31 SOT12 WRKY18 EP1 GRP-3 WRKY38 ATAF2 SYP122 ABCG40 AT3G51450 EXT4
GO:0070482 response to oxygen levels	P	3.49e-06	25/2526 (1.0%)	76/30336 (0.3%)	ARI12 ERF71 PCO1 AT3G03670 PLA2A HB1 AT4G19520 PER4 FLOT1 AT3G55790 AT1G57630 CYP81F2 AT1G26380 PBS3 PAD4 PROPEP3 CBP60G ERF73 AT1G26410 CYP82C2 AT1G14550 AT2G23270 AT1G53620 FMO1 CP12-3
GO:0042221 response to chemical	P	6.82e-06	296/2526 (11.7%)	2561/30336 (8.4%)	ARI12 DOX1 GASA1 MPK11 RLP9 APS1 AATP1 AT1G05710 DREB2C AT3G53600 OSR1 CML10 PCO1 AT3G03670 PLA2A SAUR5 PHT1;4 GSTF6 AT1G12010 AT3G16530 IOS1 CRK5 ZAT11 RR17 TGG2 RLP52 PR4 AT5G37740 DTX1 JAZ4 ASB1 ATR APX1 WRKY51 AT4G19520 ABR1 WAKL5 AtGRDP2 F6'H1 SARD1 MYB45 PLDGAMMA1 BAT5 GLR1.1 EFE LYK4 LecRK-I.3 MYB112 MYB51 Hrd1B OPR1 EGM1 ERD6 LecRK-I.5 XTH20 AT2G34810 PYL5 PMSR2 AT3G23550 NUDT7 AT5G19880 …
GO:0031347 regulation of defense response	P	7.74e-06	43/2526 (1.7%)	194/30336 (0.6%)	PRXCA SNI1 JAZ4 SARD1 EFR BIK1 NUDT7 LIK1 GLIP1 MLO2 WRKY60 PEN3 NPR4 LSU2 PAD3 SD1-29 HAOX2 RLP30 LecRK-VI.2 WRKY70 EDS16 RLM3 LecRK-V.5 PBS3 PAD4 NLM1 NIMIN1 CBP60G ARCK1 WRKY53 PSKR1 AT4G19530 GOX3 PCC1 SGT1A WRKY58 WRKY54 PRXCB ACD6 CYP79B3 WRKY18 SYP122 FMO1
GO:0001666 response to hypoxia	P	1.2e-05	23/2526 (0.9%)	69/30336 (0.2%)	ARI12 PCO1 AT3G03670 PLA2A HB1 AT4G19520 PER4 FLOT1 AT3G55790 AT1G57630 CYP81F2 AT1G26380 PBS3 PAD4 PROPEP3 CBP60G ERF73 AT1G26410 CYP82C2 AT1G14550 AT2G23270 AT1G53620 FMO1
GO:0009611 response to wounding	P	3.28e-05	43/2526 (1.7%)	203/30336 (0.7%)	ATBFRUCT1 AT2G38870 TPS13 JAZ4 UPI BCB BAT5 OPR1 AT2G34810 LIK1 GLIP1 LOX1 ADC2 GLR3.4 EP3 AT5G43570 ASA1 TYRDC AT3G15356 PAL3 WR3 AT1G72920 TAT3 PAL1 TT4 ORA59 LOX2 RBOHD PDF1.2 PSKR1 BCAT4 PRB1 AGC2-1 NPF5.2 MBP2 C4H CYP79B3 SOT16 LOX4 ATAF2 AT3G51450 EXT4 TPS04
GO:0006796 phosphate-containing compound metabolic process	P	3.75e-05	149/2526 (5.9%)	1129/30336 (3.7%)	CRK25 APK PAP12 AT3G57640 AT1G51830 PMEAMT B120 RLP9 NEK5 AT3G09010 WNK9 CRK32 TPS13 CRK31 AT5G45780 PLDGAMMA2 CRK5 AT5G37450 AT5G38240 AT5G49780 RK2 CRK37 AT1G66920 PLL4 AT4G17660 WAKL5 CPK17 AT5G10290 PLDGAMMA1 AT1G61390 EFR WAK4 LecRK-I.3 MKK6 EGM1 BIK1 LecRK-I.5 AT4G04880 PYL5 LIK1 CRK7 SRF5 AT5G26150 AT1G61440 CRK22 HP6 CRK14 HXK3 AT4G27290 PYL7 AGK2 t5ptase9 GDPD3 MAPKKK19 SEC14 CRK28 WAKL2…
GO:0006979 response to oxidative stress	P	5.49e-05	65/2526 (2.6%)	378/30336 (1.2%)	DOX1 AT5G06730 PRXCA AT4G08780 CML10 GSTF6 PLDGAMMA2 AT5G38000 APX1 F6'H1 PCR2 AT1G21520 BCB GSTF11 PLDGAMMA1 MSRB2 AT1G78410 PMSR2 NUDT7 AT5G19880 RMG1 PER4 CRK7 ACO2 ERF6 MC8 ADC2 WRKY30 UGT74E2 AT2G29500 VTL5 GRXS13 TSB1 AT1G72060 KTI1 HEMA2 ELO1 PAL1 AT1G19020 WRKY8 AT1G75280 TT4 AT1G49570 TPPD CRK11 ABCG39 AT5G47000 WRKY53 MAPKKK20 AGC2-1 AT4G20830 AT3G28580 Prx37 CYP71B5 PRXCB AT3G16670 NAS…
GO:0042435 indole-containing compound biosynthetic process	P	0.000105	17/2526 (0.7%)	44/30336 (0.1%)	CYP83B1 ASB1 TRP1 MYB51 NAC042 PAD3 ASA1 TSA1 CYP81F2 TSB1 NIT2 PAD4 CYP79B2 AT2G04400 CYP71A13 CYP79B3 SUR1
GO:0006793 phosphorus metabolic process	P	0.000181	149/2526 (5.9%)	1157/30336 (3.8%)	CRK25 APK PAP12 AT3G57640 AT1G51830 PMEAMT B120 RLP9 NEK5 AT3G09010 WNK9 CRK32 TPS13 CRK31 AT5G45780 PLDGAMMA2 CRK5 AT5G37450 AT5G38240 AT5G49780 RK2 CRK37 AT1G66920 PLL4 AT4G17660 WAKL5 CPK17 AT5G10290 PLDGAMMA1 AT1G61390 EFR WAK4 LecRK-I.3 MKK6 EGM1 BIK1 LecRK-I.5 AT4G04880 PYL5 LIK1 CRK7 SRF5 AT5G26150 AT1G61440 CRK22 HP6 CRK14 HXK3 AT4G27290 PYL7 AGK2 t5ptase9 GDPD3 MAPKKK19 SEC14 CRK28 WAKL2…
GO:0080134 regulation of response to stress	P	0.000206	47/2526 (1.9%)	246/30336 (0.8%)	PRXCA SPX3 SNI1 JAZ4 SARD1 EFR BIK1 SPX1 BURNOUT1 NUDT7 LIK1 GLIP1 MLO2 WRKY60 PEN3 NPR4 LSU2 PAD3 SD1-29 HAOX2 RLP30 LecRK-VI.2 WRKY70 EDS16 RLM3 LecRK-V.5 PBS3 PAD4 WRKY8 NLM1 NIMIN1 CBP60G ARCK1 WRKY53 PSKR1 AT4G19530 GOX3 PCC1 SGT1A WRKY58 WRKY54 PRXCB ACD6 CYP79B3 WRKY18 SYP122 FMO1
GO:0070887 cellular response to chemical stimulus	P	0.000228	116/2526 (4.6%)	847/30336 (2.8%)	ARI12 DOX1 RLP9 OSR1 CML10 AT3G03670 PLA2A AT1G12010 IOS1 CRK5 ZAT11 RR17 AT5G37740 JAZ4 WRKY51 AT4G19520 ABR1 WAKL5 AtGRDP2 F6'H1 EFE LYK4 LecRK-I.3 EGM1 LecRK-I.5 XTH20 PYL5 PMSR2 PER4 LIK1 GLIP1 GA3 HP6 CRK14 PYL7 ERF6 PEN3 FLOT1 CRK28 NPR4 MC8 AT3G55790 GLR3.4 NTM1 EBP MIR160C AT1G57630 UGT74E2 ABCB21 WAKL4 CRK16 CYP82C4 CRK12 PRL VTL5 RLK1 CYP81F2 AT3G15356 LecRK-VI.2 WRKY70 NRT2.3 AT1G26380…
GO:0052544 defense response by callose deposition in cell wall	P	0.000256	10/2526 (0.4%)	16/30336 (0.1%)	CYP83B1 MYB51 PEN3 CAD1 TSA1 CYP81F2 CYP79B2 PEN2 UGT74B1 CYP79B3
GO:0052482 defense response by cell wall thickening	P	0.000256	10/2526 (0.4%)	16/30336 (0.1%)	CYP83B1 MYB51 PEN3 CAD1 TSA1 CYP81F2 CYP79B2 PEN2 UGT74B1 CYP79B3
GO:0052542 defense response by callose deposition	P	0.00035	11/2526 (0.4%)	20/30336 (0.1%)	CYP83B1 MYB51 PEN3 CAD1 TSA1 CYP81F2 RLM3 CYP79B2 PEN2 UGT74B1 CYP79B3
GO:0009627 systemic acquired resistance	P	0.000355	22/2526 (0.9%)	75/30336 (0.2%)	DOX1 AZI1 SNI1 PR4 SARD1 GLIP1 PEN3 NPR4 PAD3 PNP-A WRKY70 EDS16 PBS3 PAD4 AT5G03350 PR5 NIMIN1 CBP60G CHI CYP79B3 EP1 FMO1
GO:0050776 regulation of immune response	P	0.00065	25/2526 (1.0%)	96/30336 (0.3%)	PRXCA SNI1 SARD1 EFR BIK1 NUDT7 LIK1 GLIP1 NPR4 PAD3 SD1-29 HAOX2 RLP30 LecRK-VI.2 WRKY70 PBS3 NIMIN1 CBP60G AT4G19530 GOX3 SGT1A PRXCB CYP79B3 SYP122 FMO1
GO:0002682 regulation of immune system process	P	0.000731	26/2526 (1.0%)	103/30336 (0.3%)	PRXCA SNI1 SARD1 EFR BIK1 NUDT7 LIK1 GLIP1 NPR4 PAD3 SD1-29 HAOX2 RLP30 LecRK-VI.2 WRKY70 PBS3 NIMIN1 CBP60G AT4G19530 GOX3 SGT1A PRXCB CYP79B3 WRKY18 SYP122 FMO1
GO:0001101 response to acid chemical	P	0.000831	141/2526 (5.6%)	1108/30336 (3.7%)	DOX1 GASA1 MPK11 AATP1 DREB2C OSR1 PHT1;4 GSTF6 AT1G12010 IOS1 CRK5 TGG2 AT5G37740 JAZ4 WRKY51 ABR1 MYB45 BAT5 GLR1.1 EFE MYB112 MYB51 OPR1 ERD6 AT2G34810 PYL5 NUDT7 RMG1 EARLI1 ADR1 GLIP1 GA3 CNI1 LOX1 DIN9 PYL7 WRKY27 WRKY60 WAK1 PEN3 LTP6 MYB13 NPR4 ADC2 GLR3.4 EBP WRKY30 ATE2 MIR160C PAD3 UGT74E2 5PTASE11 MDAR3 TG TYRDC AT3G15356 LecRK-VI.2 WRKY70 WR3 NAC101 WAKL10 NRT2.3 KTI1 TAT3 PBS3 ELO1 …
GO:0045088 regulation of innate immune response	P	0.000877	24/2526 (1.0%)	91/30336 (0.3%)	PRXCA SNI1 SARD1 EFR BIK1 NUDT7 LIK1 GLIP1 PAD3 SD1-29 HAOX2 RLP30 LecRK-VI.2 WRKY70 PBS3 NIMIN1 CBP60G AT4G19530 GOX3 SGT1A PRXCB CYP79B3 SYP122 FMO1
GO:1901700 response to oxygen-containing compound	P	0.000929	174/2526 (6.9%)	1436/30336 (4.7%)	DOX1 GASA1 MPK11 AATP1 DREB2C AT3G53600 OSR1 PHT1;4 GSTF6 AT1G12010 AT3G16530 IOS1 CRK5 ZAT11 TGG2 RLP52 AT5G37740 JAZ4 APX1 WRKY51 ABR1 F6'H1 MYB45 BAT5 GLR1.1 EFE LYK4 MYB112 MYB51 OPR1 ERD6 AT2G34810 PYL5 NUDT7 RMG1 EARLI1 CRK7 ADR1 GLIP1 AT2G33710 GA3 CNI1 LOX1 DIN9 EDA39 PYL7 WRKY27 WRKY60 ERF6 WAK1 PEN3 LTP6 MYB13 NPR4 MC8 ZF1 ADC2 GLR3.4 EBP WRKY30 ATE2 MIR160C PAD3 UGT74E2 5PTASE11 AT4G15…
GO:0044272 sulfur compound biosynthetic process	P	0.00124	28/2526 (1.1%)	119/30336 (0.4%)	APK CYP83B1 BCAT6 IPMI1 BAT5 MYB51 NAC042 IPMI2 IMS2 AT1G33320 PAD3 CYP81F2 APR1 PAD4 CYP79B2 IMD1 OASC CYP79F2 SOT17 BCAT4 UGT74B1 MAM1 CYP71A13 FMO GS-OX1 CYP79B3 SUR1 SOT16 AKN2
GO:0010033 response to organic substance	P	0.00164	209/2526 (8.3%)	1804/30336 (5.9%)	DOX1 GASA1 MPK11 RLP9 APS1 AATP1 AT1G05710 DREB2C AT3G53600 OSR1 SAUR5 PHT1;4 AT1G12010 AT3G16530 IOS1 CRK5 ZAT11 RR17 TGG2 RLP52 PR4 AT5G37740 JAZ4 ASB1 APX1 WRKY51 ABR1 WAKL5 AtGRDP2 SARD1 MYB45 BAT5 GLR1.1 EFE LYK4 LecRK-I.3 MYB112 MYB51 Hrd1B OPR1 EGM1 ERD6 LecRK-I.5 XTH20 AT2G34810 PYL5 AT5G19880 EARLI1 LIK1 GLIP1 AT2G33710 GA3 HP6 CNI1 LOX1 CRK14 DIN9 EDA39 PYL7 WRKY27 WRKY60 ERF6 WAK1 RSL2…
GO:0042343 indole glucosinolate metabolic process	P	0.0027	8/2526 (0.3%)	12/30336 (0.0%)	CYP83B1 MYB51 IGMT2 PEN3 CAD1 CYP81F2 PEN2 IGMT1
GO:0006575 cellular modified amino acid metabolic process	P	0.00289	26/2526 (1.0%)	110/30336 (0.4%)	GSTU24 GSTF14 GSTU1 GSTF6 GSTZ2 GSTF11 ATGSTF13 CYCLASE1 GSTU6 AT3G47680 GSTU2 GSTU10 GSTU23 DHAR2 GGP1 GSTF5 GSTF2 GSTU12 GSTL1 GSTU25 GSTU9 GSTU21 GSTF7 GSTF3 GSTU11 GSTU8
GO:0044763 single-organism cellular process	P	0.00316	583/2526 (23.1%)	5887/30336 (19.4%)	EDA32 PSK5 DIR5 APK DOX1 THAS1 LUP5 GASA1 ABCG1 CEP1 MPK11 RPM1 GSTU24 PAP12 GSTF14 AT1G51830 LUP1 PMEAMT CYP83B1 PRXCA AT5G38940 GSTU1 CYCJ18 RLP9 NADP-ME3 BCAT6 CML42 IPMI1 RGF7 AT5G42010 GLR2.4 EXO70H2 SPX3 CHS1 EFD OSR1 CML10 RGF2 RGXT2 MSH5 OCT3 EXPB3 PCO1 TPS13 PGIP1 AT4G01730 DIN11 PLA2A TAS1C PHT1;4 GSTF6 CYCA1;2 NANA AT5G45780 IOS1 KAT3 LACS3 PMT6 PLDGAMMA2 CRK5 RR17 TGG2 AT5G37450 SNI1 …
GO:0007154 cell communication	P	0.0036	166/2526 (6.6%)	1386/30336 (4.6%)	MPK11 PAP12 AT1G51830 RLP9 AT5G42010 SPX3 CHS1 PGIP1 DIN11 NANA AT5G45780 IOS1 PLDGAMMA2 CRK5 RR17 AT5G37450 RLP52 AT5G37740 CDC20.1 JAZ4 AT5G49780 WRKY51 ABR1 WAKL5 AtGRDP2 PLDGAMMA1 MYB23 EFR MKK6 RLP1 bHLH39 EGM1 SPX1 LecRK-I.5 AT4G36150 AT4G14370 PYL5 NUDT7 RALFL18 LIK1 MIR167A SRF5 GLIP1 GA3 HP6 CNI1 RLP36 CRK14 PYL7 DUR3 WRKY27 RLP40 ERF6 WAK1 MAPKKK19 CRK28 NPR4 AT1G35710 GLR3.4 RLP41 NTM1…
GO:0033554 cellular response to stress	P	0.00414	96/2526 (3.8%)	706/30336 (2.3%)	ARI12 DOX1 RPM1 AZI1 PAP12 CYP83B1 SPX3 CML10 MSH5 OCT3 AT3G03670 WRKY26 DIN11 PLA2A ATR AT4G19520 AtGRDP2 F6'H1 SARD1 BCB RPP13 EFR LecRK-I.3 MYB51 Hrd1B bHLH39 SPX1 PMSR2 NUDT7 PER4 ELIP1 NBS1 t5ptase9 DUR3 MAPKKK19 PEN3 FLOT1 Pol{lambda} MC8 AT3G55790 GLR3.4 PAP10 AT1G57630 UGT74E2 EP3 AMT1;2 CAD1 SSN2 VTL5 TSA1 AMT2 MIR156C CYP81F2 AT3G49630 RAD52-2 AT1G26380 PBS3 PROPEP3 CYP79B2 WRKY8 HR2 AF…
GO:0010243 response to organonitrogen compound	P	0.00584	32/2526 (1.3%)	157/30336 (0.5%)	AT3G53600 AT3G16530 ZAT11 RLP52 LYK4 ERD6 AT2G33710 CNI1 EDA39 ERF6 PEN3 ZF1 GLR3.4 AT4G15975 AT5G37490 AT3G15356 WRKY70 WRKY29 AT5G56960 AT4G26120 PUB22 AT1G71520 ARR7 WRKY53 CHI NPF5.2 MYB31 WRKY18 MYB15 WRKY48 WRKY6 AT4G01350
GO:0031349 positive regulation of defense response	P	0.00702	20/2526 (0.8%)	75/30336 (0.2%)	PRXCA SARD1 EFR BIK1 NUDT7 GLIP1 SD1-29 HAOX2 RLP30 LecRK-VI.2 WRKY70 PBS3 PAD4 ARCK1 AT4G19530 GOX3 PCC1 PRXCB ACD6 FMO1
GO:0052543 callose deposition in cell wall	P	0.00762	10/2526 (0.4%)	21/30336 (0.1%)	CYP83B1 MYB51 PEN3 CAD1 TSA1 CYP81F2 CYP79B2 PEN2 UGT74B1 CYP79B3
GO:0044700 single organism signaling	P	0.00779	144/2526 (5.7%)	1183/30336 (3.9%)	MPK11 AT1G51830 RLP9 AT5G42010 CHS1 PGIP1 NANA AT5G45780 IOS1 PLDGAMMA2 CRK5 RR17 AT5G37450 RLP52 AT5G37740 CDC20.1 JAZ4 AT5G49780 WRKY51 ABR1 WAKL5 AtGRDP2 PLDGAMMA1 MYB23 EFR MKK6 RLP1 EGM1 LecRK-I.5 AT4G36150 AT4G14370 PYL5 NUDT7 RALFL18 LIK1 SRF5 GLIP1 GA3 HP6 RLP36 CRK14 PYL7 WRKY27 RLP40 ERF6 WAK1 MAPKKK19 CRK28 NPR4 AT1G35710 GLR3.4 RLP41 NTM1 EBP MIR160C AT1G57630 AT1G66090 ABCB21 WAKL4 C…
GO:0023052 signaling	P	0.00816	144/2526 (5.7%)	1184/30336 (3.9%)	MPK11 AT1G51830 RLP9 AT5G42010 CHS1 PGIP1 NANA AT5G45780 IOS1 PLDGAMMA2 CRK5 RR17 AT5G37450 RLP52 AT5G37740 CDC20.1 JAZ4 AT5G49780 WRKY51 ABR1 WAKL5 AtGRDP2 PLDGAMMA1 MYB23 EFR MKK6 RLP1 EGM1 LecRK-I.5 AT4G36150 AT4G14370 PYL5 NUDT7 RALFL18 LIK1 SRF5 GLIP1 GA3 HP6 RLP36 CRK14 PYL7 WRKY27 RLP40 ERF6 WAK1 MAPKKK19 CRK28 NPR4 AT1G35710 GLR3.4 RLP41 NTM1 EBP MIR160C AT1G57630 AT1G66090 ABCB21 WAKL4 C…
GO:0010200 response to chitin	P	0.00958	28/2526 (1.1%)	131/30336 (0.4%)	AT3G53600 AT3G16530 ZAT11 RLP52 LYK4 ERD6 AT2G33710 CNI1 EDA39 ERF6 ZF1 AT4G15975 AT5G37490 AT3G15356 WRKY70 WRKY29 AT5G56960 AT4G26120 PUB22 AT1G71520 ARR7 WRKY53 MYB31 WRKY18 MYB15 WRKY48 WRKY6 AT4G01350
GO:0006576 cellular biogenic amine metabolic process	P	0.00981	17/2526 (0.7%)	58/30336 (0.2%)	PMEAMT CYP83B1 ASB1 CYCLASE1 TRP1 NAS3 SEC14 ADC2 ASA1 TSA1 AT3G25570 TSB1 CYP79B2 AT2G04400 NAS4 NAS2 CYP79B3
Back to top
Cellular Component
GO Term	Aspect	P-value	Sample frequency	Background frequency	Genes
GO:0071944 cell periphery	C	9.98e-24	528/2526 (20.9%)	4088/30336 (13.5%)	CRK25 CIPK25 AT1G78850 AT1G67520 OPT6 AT5G03700 GASA1 ABCG1 CEP1 AT5G59680 RPM1 AT3G44700 PAP12 ATBFRUCT1 AT5G41300 CYP83B1 PRXCA AT5G38940 CASPL4D1 B120 LRK10L2 RLP9 AT3G46400 AT5G18310 AT1G11370 LLG3 APS1 NEK5 AATP1 AT3G09010 WNK9 LecRK-IX.2 AT5G42010 GLR2.4 YLS9 EXO70H2 AT2G38870 CML10 AT1G17860 CRK32 OCT3 AT2G28755 E13L3 AT3G03670 AT1G35350 PGIP1 AT5G22560 CRK31 AT14A PHT1;4 GSTF6 AT3G16530 A…
GO:0005886 plasma membrane	C	9.49e-19	452/2526 (17.9%)	3530/30336 (11.6%)	CRK25 CIPK25 AT1G78850 AT1G67520 OPT6 AT5G03700 ABCG1 AT5G59680 RPM1 AT3G44700 ATBFRUCT1 AT5G41300 CYP83B1 CASPL4D1 B120 LRK10L2 RLP9 AT3G46400 AT5G18310 LLG3 APS1 NEK5 AATP1 AT3G09010 WNK9 LecRK-IX.2 AT5G42010 GLR2.4 YLS9 CML10 CRK32 OCT3 AT2G28755 E13L3 AT1G35350 AT5G22560 CRK31 AT14A PHT1;4 AT3G16530 AT5G45780 IOS1 KAT3 PMT6 PLDGAMMA2 CRK5 AGP5 AT2G25735 AT5G37450 AT5G19230 ABCC9 CPK27 RLP52 A…
GO:0005576 extracellular region	C	8.93e-12	350/2526 (13.9%)	2812/30336 (9.3%)	AT1G34040 PSK5 CRK25 AT1G78850 DIR5 DOX1 AT5G06730 GASA1 CEP1 XTH29 AZI1 AT1G61255 PAP12 ATBFRUCT1 AT1G51913 AT1G51920 PRXCA AT5G38940 AT4G22517 AT1G28580 AT3G46280 RLP9 AT1G11370 RGF7 scpl6 AT4G22520 AT2G43590 AT4G08780 CYP702A3 AT2G38870 RGF2 AT1G17860 CRK32 EXPB3 AT3G03670 PGIP1 CRK31 SCRL26 PDF1.4 AT3G16530 NANA SCPL51 AT4G28460 TGG2 PR4 AT3G47380 AT1G29020 GLR2.6 AT3G15720 AT3G21352 AT5G2079…
GO:0016020 membrane	C	8.98e-09	743/2526 (29.4%)	7186/30336 (23.7%)	EDA32 CRK25 CIPK25 AT1G78850 AT1G67520 OPT6 AT5G03700 WPP1 AT5G06730 ABCG1 AT5G59680 WRKY16 AT5G04690 RPM1 AT3G44700 ATBFRUCT1 AT2G41231 AT1G51830 AT5G41300 ABCC6 CYP83B1 AT4G34881 AT2G21080 CASPL4D1 B120 LRK10L2 AT3G46280 RLP9 AT3G46400 AT5G18310 AT3G12870 AT2G18690 LLG3 APS1 NEK5 CYP705A13 AT3G29034 AATP1 AT3G09010 WNK9 AT2G04495 LecRK-IX.2 BGLU28 AT5G42010 GLR2.4 YLS9 AT3G21080 AT3G60540 CYP70…
GO:0031224 intrinsic component of membrane	C	0.000259	333/2526 (13.2%)	3049/30336 (10.1%)	EDA32 ABCG1 AT5G04690 AT3G44700 AT2G41231 AT1G51830 AT5G41300 AT4G34881 AT2G21080 LRK10L2 AT3G46280 RLP9 AT3G46400 AT3G12870 AT2G18690 LLG3 CYP705A13 AT3G29034 AATP1 AT2G04495 YLS9 AT3G21080 AT3G60540 CYP702A3 OCT3 E13L3 AT1G35350 AT5G26290 AT5G22560 AT5G16170 PHT1;4 NANA IOS1 PMT6 AT1G75000 AT5G50660 AT5G19230 RLP52 AT4G10720 AT3G13175 AT1G29020 AT3G15720 AT5G20790 AT1G67020 AT4G22990 AT5G49780 …
GO:0005618 cell wall	C	0.00137	92/2526 (3.6%)	652/30336 (2.1%)	AT1G78850 GASA1 CEP1 PAP12 ATBFRUCT1 PRXCA AT5G38940 AT1G11370 AT2G38870 AT1G17860 AT3G03670 PGIP1 GSTF6 AT3G16530 AT3G15720 HB1 APX1 SBT3.3 CYCLASE1 AT5G39120 PRX71 AT5G39110 PDF1.3 EARLI1 BG3 AT4G10530 Hsp70-2 AT4G16260 WAK1 GLP4 ATS AT2G43480 AT5G39160 PDF1.2b PAP10 AT1G44130 AT4G12990 NADP-ME2 PME5 PME12 AT5G47550 EP3 WAKL4 SDD1 GLP5 PNP-A AT5G64110 AT3G15356 NAC101 AT1G21670 AT5G03350 PR5 AT…
GO:0030312 external encapsulating structure	C	0.00137	92/2526 (3.6%)	652/30336 (2.1%)	AT1G78850 GASA1 CEP1 PAP12 ATBFRUCT1 PRXCA AT5G38940 AT1G11370 AT2G38870 AT1G17860 AT3G03670 PGIP1 GSTF6 AT3G16530 AT3G15720 HB1 APX1 SBT3.3 CYCLASE1 AT5G39120 PRX71 AT5G39110 PDF1.3 EARLI1 BG3 AT4G10530 Hsp70-2 AT4G16260 WAK1 GLP4 ATS AT2G43480 AT5G39160 PDF1.2b PAP10 AT1G44130 AT4G12990 NADP-ME2 PME5 PME12 AT5G47550 EP3 WAKL4 SDD1 GLP5 PNP-A AT5G64110 AT3G15356 NAC101 AT1G21670 AT5G03350 PR5 AT…
GO:0016021 integral component of membrane	C	0.00188	307/2526 (12.2%)	2834/30336 (9.3%)	EDA32 ABCG1 AT5G04690 AT3G44700 AT2G41231 AT1G51830 AT4G34881 AT2G21080 LRK10L2 AT3G46280 RLP9 AT3G46400 AT3G12870 AT2G18690 CYP705A13 AT3G29034 AATP1 AT2G04495 AT3G21080 AT3G60540 CYP702A3 OCT3 AT1G35350 AT5G22560 AT5G16170 PHT1;4 NANA IOS1 PMT6 AT1G75000 AT5G50660 RLP52 AT4G10720 AT3G13175 AT1G29020 AT3G15720 AT5G20790 AT1G67020 AT4G22990 AT5G49780 AST91 AT1G31720 AT4G36925 AT1G25400 KAT2 AT2G4…
GO:0005911 cell-cell junction	C	0.00242	128/2526 (5.1%)	1002/30336 (3.3%)	CRK25 AZI1 ABCC6 B120 RLP9 AT3G12870 YLS9 TCH3 CRK32 E13L3 EXPB3 AT3G03670 PGIP1 CRK31 PHT1;4 GSTF6 CRK5 TGG2 ABCC9 CYP735A2 AT1G67020 HB1 RK2 TIR CRK37 ATR APX1 AT1G23410 AT5G25440 WAKL5 AT1G61390 EGM1 AT2G25270 LecRK-I.5 AT2G39210 PRX71 AT1G51850 RALFL18 LIK1 CRK7 AT1G61440 CRK22 MLO2 ESM1 CRK14 AT4G27290 FLOT1 CRK28 AT2G25980 AT2G43480 AT4G08850 SUC5 ABCG13 PAP10 NADP-ME2 WAKL4 CRK16 SD1-29 AB…
GO:0030054 cell junction	C	0.00242	128/2526 (5.1%)	1002/30336 (3.3%)	CRK25 AZI1 ABCC6 B120 RLP9 AT3G12870 YLS9 TCH3 CRK32 E13L3 EXPB3 AT3G03670 PGIP1 CRK31 PHT1;4 GSTF6 CRK5 TGG2 ABCC9 CYP735A2 AT1G67020 HB1 RK2 TIR CRK37 ATR APX1 AT1G23410 AT5G25440 WAKL5 AT1G61390 EGM1 AT2G25270 LecRK-I.5 AT2G39210 PRX71 AT1G51850 RALFL18 LIK1 CRK7 AT1G61440 CRK22 MLO2 ESM1 CRK14 AT4G27290 FLOT1 CRK28 AT2G25980 AT2G43480 AT4G08850 SUC5 ABCG13 PAP10 NADP-ME2 WAKL4 CRK16 SD1-29 AB…
GO:0009506 plasmodesma	C	0.006	126/2526 (5.0%)	1000/30336 (3.3%)	CRK25 AZI1 ABCC6 B120 RLP9 AT3G12870 YLS9 TCH3 CRK32 E13L3 EXPB3 AT3G03670 PGIP1 CRK31 PHT1;4 GSTF6 CRK5 TGG2 ABCC9 CYP735A2 AT1G67020 HB1 RK2 TIR CRK37 ATR APX1 AT1G23410 AT5G25440 WAKL5 AT1G61390 EGM1 AT2G25270 LecRK-I.5 AT2G39210 PRX71 AT1G51850 RALFL18 LIK1 CRK7 AT1G61440 CRK22 MLO2 ESM1 CRK14 AT4G27290 FLOT1 CRK28 AT2G25980 AT2G43480 AT4G08850 SUC5 ABCG13 PAP10 NADP-ME2 WAKL4 CRK16 SD1-29 AB…
GO:0055044 symplast	C	0.006	126/2526 (5.0%)	1000/30336 (3.3%)	CRK25 AZI1 ABCC6 B120 RLP9 AT3G12870 YLS9 TCH3 CRK32 E13L3 EXPB3 AT3G03670 PGIP1 CRK31 PHT1;4 GSTF6 CRK5 TGG2 ABCC9 CYP735A2 AT1G67020 HB1 RK2 TIR CRK37 ATR APX1 AT1G23410 AT5G25440 WAKL5 AT1G61390 EGM1 AT2G25270 LecRK-I.5 AT2G39210 PRX71 AT1G51850 RALFL18 LIK1 CRK7 AT1G61440 CRK22 MLO2 ESM1 CRK14 AT4G27290 FLOT1 CRK28 AT2G25980 AT2G43480 AT4G08850 SUC5 ABCG13 PAP10 NADP-ME2 WAKL4 CRK16 SD1-29 AB…
Back to top
Molecular Function
GO Term	Aspect	P-value	Sample frequency	Background frequency	Genes
GO:0044389 ubiquitin-like protein ligase binding	F	2.86e-23	52/2526 (2.1%)	112/30336 (0.4%)	CRK25 B120 CRK32 CRK31 CRK5 RK2 CRK37 WAKL5 AT1G61390 EGM1 LecRK-I.5 LIK1 CRK7 AT1G61440 CRK22 CRK14 CRK28 WAKL4 CRK16 SD1-29 CRK12 RLK1 AT1G61475 CRK41 AT1G61430 CRK40 CES101 CRK18 CRK20 CRK19 CRK11 AT1G61360 RK3 CRK21 AT1G61370 ARCK1 AT1G43140 RLP46 CRK34 CRK15 PK1B CRK13 AT1G61550 CRK36 CRK30 EMB1290 CRK24 AT1G61490 CRK2 CRK38 CRK29 AT1G61420
GO:0031625 ubiquitin protein ligase binding	F	2.86e-23	52/2526 (2.1%)	112/30336 (0.4%)	CRK25 B120 CRK32 CRK31 CRK5 RK2 CRK37 WAKL5 AT1G61390 EGM1 LecRK-I.5 LIK1 CRK7 AT1G61440 CRK22 CRK14 CRK28 WAKL4 CRK16 SD1-29 CRK12 RLK1 AT1G61475 CRK41 AT1G61430 CRK40 CES101 CRK18 CRK20 CRK19 CRK11 AT1G61360 RK3 CRK21 AT1G61370 ARCK1 AT1G43140 RLP46 CRK34 CRK15 PK1B CRK13 AT1G61550 CRK36 CRK30 EMB1290 CRK24 AT1G61490 CRK2 CRK38 CRK29 AT1G61420
GO:0016301 kinase activity	F	8.31e-19	214/2526 (8.5%)	1307/30336 (4.3%)	CRK25 CIPK25 AT1G67520 APK MPK11 AT5G59680 AT3G57640 AT1G51830 B120 LRK10L2 RLP9 AT3G46400 NEK5 AT3G09010 WNK9 LecRK-IX.2 CRK32 CRK31 AT5G45780 IOS1 CRK5 AT5G37450 CPK27 RLP52 AT2G14440 LecRK-S.4 AT5G38240 AT1G05700 AT5G49780 RK2 CRK37 AT1G66920 AT4G17660 LecRK-II.1 AT5G25440 WAKL5 CPK17 AT5G10290 AT5G25930 FRK1 AT1G56140 AT1G61390 LYK4 EFR WAK4 LecRK-I.3 MKK6 AT1G53430 EGM1 AT1G06020 AT1G51860 A…
GO:0016772 transferase activity, transferring phosphorus-containing groups	F	4.43e-15	223/2526 (8.8%)	1483/30336 (4.9%)	CRK25 CIPK25 AT1G67520 APK MPK11 AT5G59680 AT3G57640 AT1G51830 B120 LRK10L2 RLP9 AT3G46400 APS1 NEK5 AT3G09010 WNK9 LecRK-IX.2 AT5G02670 CRK32 CRK31 AT5G45780 IOS1 CRK5 AT5G37450 CPK27 RLP52 AT2G14440 LecRK-S.4 AT5G38240 AT1G05700 AT5G49780 RK2 CRK37 AT1G66920 AT4G17660 LecRK-II.1 AT5G25440 WAKL5 CPK17 AT5G10290 AT5G25930 FRK1 AT1G56140 AT1G61390 LYK4 EFR WAK4 LecRK-I.3 MKK6 AT1G53430 EGM1 AT1G06…
GO:0016740 transferase activity	F	1.64e-12	394/2526 (15.6%)	3220/30336 (10.6%)	ARI12 CRK25 CIPK25 AT1G67520 AT4G15260 APK MPK11 AT5G59680 AT1G62900 GSTU24 GSTF14 AT3G57640 AT1G51830 PMEAMT AT4G27560 GSTU1 B120 LRK10L2 RLP9 AT3G46400 BCAT6 APS1 NEK5 AT3G09010 WNK9 LecRK-IX.2 AACT1 AT3G50270 EFD AT5G02670 RGXT2 CRK32 AT3G23470 AT4G01730 CRK31 AT5G16170 GSTF6 AT5G45780 IOS1 CRK5 AT5G37450 CPK27 RLP52 AT2G14440 LecRK-S.4 AT5G38240 AT5G13830 AT1G05700 AT5G49780 RK2 CRK37 AT1G669…
GO:0003824 catalytic activity	F	4.77e-12	801/2526 (31.7%)	7591/30336 (25.0%)	AT5G52810 ARI12 AT1G34040 AT3G59710 CRK25 CIPK25 AT1G67520 AT4G15260 AT5G58660 APK DOX1 THAS1 AT5G06730 LUP5 ABCG1 CEP1 MPK11 AT5G59680 AT1G62900 XTH29 GSTU24 PAP12 GSTF14 ATBFRUCT1 AT3G57640 AT1G51830 LUP1 PMEAMT ABCC6 CYP83B1 PRXCA AT4G27560 AT5G38940 GSTU1 B120 AT2G18193 LRK10L2 AT1G28580 PARG2 RLP9 AT3G15650 AT3G46400 NADP-ME3 BCAT6 AT1G11370 APS1 NEK5 AATP1 AT3G09010 IPMI1 F6'H2 WNK9 LecRK-I…
GO:0004674 protein serine/threonine kinase activity	F	1.66e-11	95/2526 (3.8%)	489/30336 (1.6%)	CRK25 MPK11 AT1G51830 B120 NEK5 AT3G09010 CRK32 CRK31 AT5G45780 CRK5 AT5G37450 AT5G49780 RK2 CRK37 WAKL5 CPK17 AT1G61390 EFR WAK4 LecRK-I.3 EGM1 LecRK-I.5 AT1G70250 LIK1 CRK7 SRF5 AT1G61440 CRK22 CRK14 AT4G27290 CYCB3;1 MAPKKK19 CRK28 WAKL2 AT1G35710 WAKL4 CRK16 SD1-29 CRK12 PGLP2 WAK5 AT3G47570 RLK1 AT1G61475 CYCD3;2 CRK41 AT5G20050 LecRK-V.5 WNK4 AT1G61430 CRK40 CRK18 SERK5 AT3G47090 AT1G56120 …
GO:0004672 protein kinase activity	F	4.64e-10	120/2526 (4.8%)	719/30336 (2.4%)	CRK25 MPK11 AT3G57640 AT1G51830 B120 RLP9 NEK5 AT3G09010 WNK9 CRK32 CRK31 AT5G45780 CRK5 AT5G37450 AT5G49780 RK2 CRK37 WAKL5 CPK17 AT1G56140 AT1G61390 EFR WAK4 LecRK-I.3 MKK6 AT1G53430 EGM1 LecRK-I.5 AT1G70250 LIK1 CRK7 SRF5 AT5G26150 AT1G61440 CRK22 AT1G66460 AT5G35380 CRK14 AT4G27290 CYCB3;1 MAPKKK19 CRK28 WAKL2 AT1G35710 WAKL4 CRK16 SD1-29 CRK12 PGLP2 WAK5 AT3G47570 RLK1 AT1G61475 CYCD3;2 CRK4…
GO:0030246 carbohydrate binding	F	6.07e-10	37/2526 (1.5%)	114/30336 (0.4%)	AT1G78850 AT1G67520 B120 E13L3 AT3G16530 PP2-B5 AT1G61390 EGM1 AT1G61440 HXK3 PP2-B14 AT1G61400 SD1-29 RLK1 AT3G15356 AT1G61430 AT5G03350 CES101 PP2-B13 PP2-A6 AT1G61610 PP2-A7 AT1G61360 AT1G61370 PP2-A5 AT1G61550 MBP2 AT1G53060 ARD3 LecRK-V.9 PP2-A8 AT1G11330 LecRK-S.5 AT1G61490 PP2-A3 AT1G61420 AT4G11900
GO:0019825 oxygen binding	F	3.4e-09	55/2526 (2.2%)	233/30336 (0.8%)	CYP83B1 CYP71B14 CYP705A13 CYP71B7 CYP71B23 CYP735A2 HB1 CYP71B6 CYP81D1 CYP71A12 CYP71B3 CYP76C6 GA3 CYP81G1 CYP705A9 CYP705A2 CYP705A20 CYP705A3 PAD3 CYP71A18 CYP82C4 CYP708A1 CYP96A12 CYP86C1 CYP81F2 CYP71B24 CYP705A5 CYP76C3 CYP79B2 CYP94D1 AT3G44970 CYP82C3 CYP79F2 CYP71B26 CYP714A2 CYP71B36 CYP87A2 CYP81D8 AT5G36130 CYP82C2 CYP706A6 CYP76C2 CYP71B5 CYP71B22 CYP71A13 AT1G66540 CYP96A13 CYP79…
GO:0019199 transmembrane receptor protein kinase activity	F	2.08e-08	25/2526 (1.0%)	62/30336 (0.2%)	CRK5 RK2 WAKL5 EFR LecRK-I.3 EGM1 LecRK-I.5 AT1G70250 LIK1 CRK14 CRK28 WAKL4 CRK16 CRK12 RLK1 CRK18 SERK5 CRK20 AT3G43740 RK3 CRK15 PK1B AT4G18250 EMB1290 CRK24
GO:0004675 transmembrane receptor protein serine/threonine kinase activity	F	2.31e-08	23/2526 (0.9%)	53/30336 (0.2%)	CRK5 RK2 WAKL5 LecRK-I.3 EGM1 LecRK-I.5 AT1G70250 LIK1 CRK14 CRK28 WAKL4 CRK16 CRK12 RLK1 CRK18 SERK5 CRK20 RK3 CRK15 PK1B AT4G18250 EMB1290 CRK24
GO:0019899 enzyme binding	F	2.32e-08	59/2526 (2.3%)	272/30336 (0.9%)	CRK25 B120 CRK32 CRK31 CRK5 CDC20.1 RK2 CRK37 WAKL5 AT1G61390 EGM1 LecRK-I.5 LIK1 CRK7 AT1G61440 CRK22 HP6 CRK14 CRK28 WAKL4 CRK16 SD1-29 CRK12 RLK1 AT1G61475 CRK41 AT5G60250 AT1G61430 CRK40 CES101 CRK18 CRK20 CRK19 CRK11 AT1G61360 EPF2 RK3 CRK21 AT1G61370 ARCK1 AT1G43140 RLP46 CRK34 CRK15 PK1B CRK13 AGC2-1 AT1G61550 CRK36 CRK30 MBP2 EMB1290 CRK24 AT1G61490 ATAF2 CRK2 CRK38 CRK29 AT1G61420
GO:0004364 glutathione transferase activity	F	6.72e-08	24/2526 (1.0%)	60/30336 (0.2%)	GSTU24 GSTF14 GSTU1 GSTF6 GSTZ2 GSTF11 ATGSTF13 GSTU6 AT3G47680 GSTU2 GSTU10 GSTU23 DHAR2 GSTF5 GSTF2 GSTU12 GSTL1 GSTU25 GSTU9 GSTU21 GSTF7 GSTF3 GSTU11 GSTU8
GO:0004888 transmembrane signaling receptor activity	F	5.4e-07	27/2526 (1.1%)	81/30336 (0.3%)	CRK5 AT5G45220 RK2 WAKL5 EFR LecRK-I.3 EGM1 LecRK-I.5 AT1G70250 LIK1 CRK14 CRK28 GLR3.4 WAKL4 CRK16 CRK12 RLK1 CRK18 SERK5 CRK20 AT3G43740 RK3 CRK15 PK1B AT4G18250 EMB1290 CRK24
GO:0016773 phosphotransferase activity, alcohol group as acceptor	F	6.22e-07	124/2526 (4.9%)	836/30336 (2.8%)	CRK25 APK MPK11 AT3G57640 AT1G51830 B120 RLP9 NEK5 AT3G09010 WNK9 CRK32 CRK31 AT5G45780 CRK5 AT5G37450 AT5G49780 RK2 CRK37 WAKL5 CPK17 AT1G56140 AT1G61390 EFR WAK4 LecRK-I.3 MKK6 AT1G53430 EGM1 LecRK-I.5 AT1G70250 LIK1 CRK7 SRF5 AT5G26150 AT1G61440 CRK22 AT1G66460 AT5G35380 CRK14 HXK3 AT4G27290 CYCB3;1 MAPKKK19 CRK28 WAKL2 NHO1 AT1G35710 WAKL4 CRK16 SD1-29 CRK12 PGLP2 WAK5 AT3G47570 RLK1 AT1G6147…
GO:0038023 signaling receptor activity	F	4.68e-06	28/2526 (1.1%)	94/30336 (0.3%)	CRK5 AT5G45220 RK2 WAKL5 EFR LecRK-I.3 EGM1 LecRK-I.5 AT1G70250 LIK1 CRK14 CRK28 GLR3.4 WAKL4 CRK16 CRK12 RLK1 CRK18 SERK5 CRK20 AT3G43740 RK3 PSKR1 CRK15 PK1B AT4G18250 EMB1290 CRK24
GO:0004872 receptor activity	F	6.13e-06	34/2526 (1.3%)	132/30336 (0.4%)	CRK5 AT5G45220 RK2 WAKL5 EFR LecRK-I.3 EGM1 LecRK-I.5 AT1G70250 PYL5 LIK1 CRK14 PYL7 CRK28 GLR3.4 WAKL4 CRK16 CRK12 RLK1 CRK18 SERK5 CRK20 AT3G43740 RK3 PYL4 PSKR1 CRK15 PK1B AT4G18250 EMB1290 CRK24 AT4G32870 AT5G39630 PYL3
GO:0001653 peptide receptor activity	F	3.28e-05	18/2526 (0.7%)	46/30336 (0.2%)	CRK5 WAKL5 EGM1 LecRK-I.5 LIK1 CRK14 CRK28 WAKL4 CRK16 CRK12 RLK1 CRK18 CRK20 PSKR1 CRK15 PK1B EMB1290 CRK24
GO:0016765 transferase activity, transferring alkyl or aryl (other than methyl) groups	F	0.00106	29/2526 (1.1%)	125/30336 (0.4%)	GSTU24 GSTF14 GSTU1 GSTF6 GSTZ2 GSTF11 ATGSTF13 ABC4 NAS3 GSTU6 AT3G47680 GSTU2 GSTU10 GSTU23 DHAR2 GSTF5 GSTF2 GSTU12 GSTL1 GSTU25 NAS4 NAS2 GSTU9 GSTU21 GSTF7 GSTF3 GSTU11 IPT1 GSTU8
GO:0022834 ligand-gated channel activity	F	0.00143	13/2526 (0.5%)	31/30336 (0.1%)	GLR2.4 KAT3 GLR2.6 KAT2 GLR1.1 GLR2.9 GLR2.2 GLR1.3 GLR2.5 GLR3.4 GLR2.7 GLR2.8 ATGLR1.2
GO:0015276 ligand-gated ion channel activity	F	0.00143	13/2526 (0.5%)	31/30336 (0.1%)	GLR2.4 KAT3 GLR2.6 KAT2 GLR1.1 GLR2.9 GLR2.2 GLR1.3 GLR2.5 GLR3.4 GLR2.7 GLR2.8 ATGLR1.2
GO:0016491 oxidoreductase activity	F	0.00256	136/2526 (5.4%)	1081/30336 (3.6%)	AT3G59710 AT5G58660 DOX1 AT5G06730 CYP83B1 PRXCA NADP-ME3 F6'H2 AT1G26390 AT4G08780 PCO1 AT3G03670 DIN11 AT1G12010 AOX1D AT3G46490 AT5G38000 APX1 AT2G47880 F6'H1 HSD3 CYP71B6 AT5G20400 AT3G61035 AT4G37520 MSRB2 SDR2 EFE CYP71A12 OPR1 IVD AT2G29340 AT2G34810 PMSR2 AT4G16270 PRX71 AT5G19880 AT4G11410 PER4 AT1G26400 GA3 AT4G20860 LOX1 YUC5 AT2G47150 AT1G30700 AT2G29290 NTRA AT2G43480 MIOX4 AT2G29370…
GO:0016209 antioxidant activity	F	0.00358	28/2526 (1.1%)	125/30336 (0.4%)	AT5G06730 PRXCA AT4G08780 AT3G03670 APX1 AT4G37520 AT4G16270 PRX71 AT5G19880 PER4 NTRA AT2G43480 AT5G64110 DHAR2 FSD2 AT1G49570 TPX2 AT1G60740 AT5G47000 AT5G39580 AT4G31760 Prx37 PRXCB AT1G14550 AT5G19890 AT4G37530 AT2G38380 AT5G64100
GO:0005217 intracellular ligand-gated ion channel activity	F	0.0038	11/2526 (0.4%)	24/30336 (0.1%)	GLR2.4 GLR2.6 GLR1.1 GLR2.9 GLR2.2 GLR1.3 GLR2.5 GLR3.4 GLR2.7 GLR2.8 ATGLR1.2
